# Supplementary material for: Comprehensive Analysis of Differentially Expressed lncRNAs in Gastric Cancer
Source: Front Cell Dev Biol. 2020 Jun 30;8:557. doi: 10.3389/fcell.2020.00557 (PMC7338654; doi:10.3389/fcell.2020.00557)
Supplement: Supplementary file 1 [file Table_1.XLSX]

## Sheet: Supplementary Table 1.
Supplementary Table 1. 1,854 newly assembled lncRNAs in gastric cancer and paracancerous tissues
Chromosome	Start	End	Strand	Transcript ID	Gene ID	Gene Symbol
chr1	568915	569121	+	ENST00000467115.1	XLOC_000016	MTATP8P1
chr1	933396	934141	+	CUFF.14.1	XLOC_000031	RP11-54O7.17
chr1	1284949	1285359	+	CUFF.48.1	XLOC_000048	none
chr1	1286821	1288044	+	CUFF.53.1	XLOC_000049	none
chr1	2316811	2319922	+	ENSG00000178642.5	XLOC_000081	AL513477.1
chr1	9470719	9471117	+	CUFF.232.1	XLOC_000153	none
chr1	10869220	10871555	+	CUFF.274.1	XLOC_000172	none
chr1	12677886	12678941	+	CUFF.310.1	XLOC_000202	RP11-474O21.5
chr1	16567552	16567754	+	CUFF.403.1	XLOC_000268	MT1XP1
chr1	20812882	20813623	+	CUFF.489.1	XLOC_000320	none
chr1	27330009	27330695	+	CUFF.719.1	XLOC_000449	none
chr1	46690843	46692421	+	CUFF.1222.1	XLOC_000720	none
chr1	47796095	47796486	+	CUFF.1259.1	XLOC_000742	none
chr1	50903767	50904864	+	CUFF.1298.1	XLOC_000770	none
chr1	51751431	51752111	+	CUFF.1319.1	XLOC_000783	none
chr1	53144750	53145520	+	CUFF.1347.1	XLOC_000809	none
chr1	66905121	66905322	+	CUFF.1541.1	XLOC_000931	none
chr1	70724629	70726200	+	CUFF.1591.1	XLOC_000955	none
chr1	75170314	75171087	+	CUFF.1609.1	XLOC_000975	none
chr1	85618172	85622382	+	CUFF.1702.1	XLOC_001031	none
chr1	89516976	89517993	+	CUFF.1761.1	XLOC_001059	none
chr1	92938200	92940317	+	CUFF.1813.1	XLOC_001093	none
chr1	94993786	94994780	+	CUFF.1853.1	XLOC_001117	none
chr1	108765079	108766030	+	CUFF.1965.1	XLOC_001213	NBPF4
chr1	109572689	109572941	+	ENSG00000228665.2	XLOC_001225	RP11-20O24.1
chr1	120453168	120454173	+	CUFF.2316.1	XLOC_001386	RP5-1042I8.7
chr1	121322338	121322599	+	CUFF.2296.1	XLOC_001399	none
chr1	144674373	144674997	+	CUFF.2333.1	XLOC_001420	none
chr1	147760983	147763070	+	CUFF.2413.1	XLOC_001478	RP11-495P10.8
chr1	148905724	148906056	+	CUFF.2421.1	XLOC_001501	none
chr1	165101926	165102165	+	CUFF.2928.1	XLOC_001833	none
chr1	165692096	165695863	+	CUFF.2938.1	XLOC_001844	none
chr1	168780895	168781552	+	CUFF.3017.1	XLOC_001889	none
chr1	169481196	169483183	+	CUFF.3032.1	XLOC_001901	none
chr1	171133104	171134436	+	CUFF.3053.1	XLOC_001917	none
chr1	193225375	193234327	+	CUFF.3301.1	XLOC_002089	none
chr1	203524520	203525212	+	CUFF.3441.1	XLOC_002177	none
chr1	204678005	204678640	+	CUFF.3472.1	XLOC_002194	none
chr1	204683931	204684199	+	CUFF.3473.1	XLOC_002195	none
chr1	207545568	207546522	+	CUFF.3562.1	XLOC_002244	none
chr1	211752278	211752671	+	CUFF.3619.1	XLOC_002282	none
chr1	220426912	220427878	+	ENST00000404582.2	XLOC_002345	MORF4L1P1
chr1	221874016	221874714	+	CUFF.3736.1	XLOC_002359	none
chr1	223708312	223710759	+	CUFF.3775.1	XLOC_002376	none
chr1	224033751	224034466	+	CUFF.3782.1	XLOC_002379	none
chr1	236075135	236075518	+	CUFF.4083.1	XLOC_002537	none
chr1	236266043	236266943	+	CUFF.4091.1	XLOC_002541	none
chr1	242158530	242158865	+	CUFF.4132.1	XLOC_002577	MAP1LC3C
chr1	247337431	247337758	+	CUFF.4201.1	XLOC_002627	none
chr10	3956426	3956890	+	CUFF.4301.1	XLOC_005318	none
chr10	30071338	30071618	+	CUFF.4651.1	XLOC_005538	none
chr10	32047948	32049038	+	CUFF.4682.1	XLOC_005555	none
chr10	33186328	33188273	+	CUFF.4699.1	XLOC_005567	none
chr10	54732068	54733319	+	CUFF.4923.1	XLOC_005734	RP11-319F12.2
chr10	58113082	58114804	+	CUFF.4930.1	XLOC_005744	none
chr10	81591926	81592193	+	CUFF.5246.1	XLOC_005939	none
chr10	100216851	100218947	+	CUFF.5823.1	XLOC_006105	HPSE2
chr10	105639456	105642374	+	CUFF.5634.1	XLOC_006184	OBFC1
chr10	106111061	106111411	+	CUFF.5649.1	XLOC_006193	CCDC147-AS1
chr10	111910928	111911369	+	CUFF.5664.1	XLOC_006214	none
chr10	122682546	122683215	+	CUFF.5820.1	XLOC_006307	none
chr10	122931965	122932405	+	CUFF.5852.1	XLOC_006313	none
chr10	123049094	123051205	+	CUFF.5855.1	XLOC_006316	none
chr10	123715021	123716587	+	CUFF.5863.1	XLOC_006322	none
chr10	129674373	129675063	+	CUFF.5962.1	XLOC_006374	none
chr10	131862016	131862950	+	CUFF.5973.1	XLOC_006381	none
chr10	134278923	134279990	+	CUFF.6016.1	XLOC_006401	none
chr10	134609106	134609481	+	CUFF.6028.1	XLOC_006408	none
chr10	135092188	135093121	+	CUFF.6064.1	XLOC_006416	none
chr11	343130	343546	+	CUFF.6094.1	XLOC_007568	none
chr11	2224222	2226537	+	CUFF.6201.1	XLOC_007617	none
chr11	2292684	2294930	+	CUFF.6211.1	XLOC_007619	none
chr11	2453787	2454562	+	CUFF.6223.1	XLOC_007626	none
chr11	3622130	3622449	+	CUFF.6260.1	XLOC_007644	none
chr11	6339326	6340157	+	CUFF.6305.1	XLOC_007703	none
chr11	6495752	6496904	+	CUFF.6362.1	XLOC_007708	none
chr11	16798861	16799703	+	CUFF.6480.1	XLOC_007809	none
chr11	20535532	20535983	+	CUFF.6544.1	XLOC_007851	none
chr11	45669236	45669704	+	CUFF.6770.1	XLOC_008007	none
chr11	46622743	46624400	+	CUFF.6811.1	XLOC_008027	none
chr11	55976151	55978406	+	CUFF.6876.1	XLOC_008136	OR8J2
chr11	58395637	58396036	+	CUFF.6938.1	XLOC_008186	none
chr11	60961208	60961990	+	CUFF.7022.1	XLOC_008243	none
chr11	63536170	63536644	+	CUFF.7134.1	XLOC_008297	none
chr11	64554726	64555761	+	CUFF.7165.1	XLOC_008330	none
chr11	64655999	64656808	+	CUFF.7174.1	XLOC_008332	none
chr11	66450776	66452793	+	CUFF.7320.1	XLOC_008397	SPTBN2
chr11	68902721	68903759	+	CUFF.7441.1	XLOC_008451	none
chr11	69290211	69291975	+	CUFF.7459.1	XLOC_008460	AP000439.3
chr11	72504780	72505074	+	CUFF.7534.1	XLOC_008526	none
chr11	75381246	75382006	+	CUFF.7620.1	XLOC_008572	none
chr11	76363549	76365277	+	CUFF.7646.1	XLOC_008583	RP11-672A2.4
chr11	89933418	89934300	+	CUFF.7792.1	XLOC_008692	none
chr11	111161250	111163087	+	CUFF.7962.1	XLOC_008809	none
chr11	114389675	114392511	+	CUFF.8020.1	XLOC_008851	NXPE1
chr11	118661887	118662364	+	CUFF.8139.1	XLOC_008896	none
chr11	119791441	119791735	+	CUFF.8190.1	XLOC_008935	none
chr11	129732863	129733304	+	CUFF.8338.1	XLOC_009059	none
chr11	133766331	133778533	+	CUFF.8358.1	XLOC_009078	IGSF9B
chr12	1627803	1628248	+	CUFF.8395.1	XLOC_010630	none
chr12	9865581	9868522	+	CUFF.8611.1	XLOC_010753	CLECL1
chr12	10740665	10741123	+	CUFF.8648.1	XLOC_010770	KLRAP1
chr12	10756851	10757892	+	CUFF.8650.1	XLOC_010772	none
chr12	10769340	10771381	+	CUFF.8656.1	XLOC_010773	none
chr12	14937385	14938942	+	CUFF.8721.1	XLOC_010825	none
chr12	19228664	19229525	+	CUFF.8768.1	XLOC_010850	none
chr12	25538685	25539120	+	CUFF.8829.1	XLOC_010888	none
chr12	33524245	33524541	+	CUFF.8960.1	XLOC_010962	none
chr12	38722730	38723421	+	CUFF.8975.1	XLOC_010978	none
chr12	46117031	46119535	+	CUFF.9021.1	XLOC_011010	LINC00938
chr12	51907475	51909538	+	CUFF.9191.1	XLOC_011108	none
chr12	54373855	54374586	+	CUFF.9289.1	XLOC_011169	none
chr12	60179936	60183745	+	CUFF.9438.1	XLOC_011272	none
chr12	63536619	63539083	+	CUFF.9458.1	XLOC_011291	AVPR1A
chr12	69367347	69369254	+	CUFF.9562.1	XLOC_011346	none
chr12	69811039	69811761	+	CUFF.9604.1	XLOC_011358	none
chr12	85828087	85828419	+	CUFF.9737.1	XLOC_011455	none
chr12	127631022	127634538	+	CUFF.10427.1	XLOC_011842	RP11-575F12.2
chr12	128250634	128254271	+	CUFF.10377.9	XLOC_011847	none
chr12	128132715	128134192	+	CUFF.10382.1	XLOC_011848	none
chr13	20176056	20176294	+	CUFF.10537.1	XLOC_013271	none
chr13	26625161	26626129	+	CUFF.10629.1	XLOC_013342	SHISA2
chr13	27941095	27942320	+	CUFF.10653.1	XLOC_013354	none
chr13	30674044	30675675	+	CUFF.10706.1	XLOC_013380	none
chr13	31019926	31020822	+	CUFF.10725.2	XLOC_013389	none
chr13	31030088	31032482	+	CUFF.10730.1	XLOC_013391	none
chr13	31409359	31412749	+	CUFF.10742.1	XLOC_013396	none
chr13	31709080	31710587	+	CUFF.10749.1	XLOC_013401	none
chr13	36343146	36345414	+	CUFF.10788.1	XLOC_013420	none
chr13	38208034	38209965	+	CUFF.10803.1	XLOC_013430	none
chr13	40767801	40769159	+	CUFF.10829.1	XLOC_013440	none
chr13	43787289	43787647	+	CUFF.11144.1	XLOC_013469	none
chr13	59708223	59708568	+	CUFF.11090.1	XLOC_013591	none
chr13	64754423	64754700	+	CUFF.11133.1	XLOC_013618	none
chr13	73659418	73659683	+	CUFF.11168.1	XLOC_013657	none
chr13	80915598	80916608	+	CUFF.11241.1	XLOC_013702	none
chr13	107187584	107187998	+	CUFF.11424.1	XLOC_013813	none
chr13	107326603	107327368	+	CUFF.11433.1	XLOC_013817	none
chr13	110439412	110443326	+	CUFF.11469.1	XLOC_013837	none
chr13	111484487	111488416	+	CUFF.11492.1	XLOC_013846	none
chr13	111522108	111522627	+	CUFF.11508.1	XLOC_013849	LINC00346
chr13	111609424	111609871	+	CUFF.11514.1	XLOC_013852	none
chr13	114053963	114054517	+	CUFF.11578.1	XLOC_013885	none
chr14	21675955	21677260	+	CUFF.11680.1	XLOC_014680	none
chr14	35178359	35179566	+	CUFF.11907.1	XLOC_014923	none
chr14	35869935	35870703	+	CUFF.11923.1	XLOC_014932	none
chr14	36812098	36812415	+	CUFF.11937.1	XLOC_014942	none
chr14	38058757	38059123	+	CUFF.11946.1	XLOC_014954	none
chr14	43433714	43435181	+	CUFF.11995.1	XLOC_014990	none
chr14	47194432	47195654	+	CUFF.12040.1	XLOC_015006	none
chr14	54890003	54893728	+	CUFF.12144.1	XLOC_015075	CNIH1
chr14	58461201	58465808	+	CUFF.12215.1	XLOC_015109	RP11-999E24.3
chr14	63764004	63764884	+	CUFF.12265.1	XLOC_015151	RP11-696D21.2
chr14	73692914	73693304	+	CUFF.12412.1	XLOC_015240	none
chr14	76038115	76039322	+	CUFF.12489.1	XLOC_015279	none
chr14	98266684	98267122	+	CUFF.12752.1	XLOC_015436	none
chr14	99753611	99753852	+	CUFF.12763.1	XLOC_015446	none
chr14	104824743	104825343	+	CUFF.12932.1	XLOC_015592	none
chr14	106054816	106055436	+	CUFF.12993.1	XLOC_015628	none
chr14	106106830	106107063	+	CUFF.12996.1	XLOC_015629	none
chr14	106167880	106169138	+	CUFF.12999.1	XLOC_015630	none
chr14	106397760	106398698	+	CUFF.13029.1	XLOC_015632	none
chr14	107258705	107259407	+	CUFF.13043.1	XLOC_015640	IGHV5-78
chr15	20586916	20587835	+	CUFF.13090.1	XLOC_016729	none
chr15	30022917	30023189	+	ENST00000436882.1	XLOC_016809	HMGN2P5
chr15	32811277	32811684	+	CUFF.13225.1	XLOC_016846	none
chr15	33055326	33057350	+	CUFF.13245.1	XLOC_016853	none
chr15	42428966	42433390	+	CUFF.13418.1	XLOC_016967	PLA2G4F
chr15	45070679	45071056	+	CUFF.13475.1	XLOC_016999	none
chr15	48699948	48700261	+	CUFF.13524.1	XLOC_017029	none
chr15	93649552	93649792	+	CUFF.14240.1	XLOC_017499	none
chr15	98538096	98540017	+	CUFF.14302.1	XLOC_017541	none
chr15	99963739	99967284	+	CUFF.14315.1	XLOC_017554	RP11-20G13.1
chr16	1171492	1180829	+	CUFF.14455.1	XLOC_018553	none
chr16	2729812	2730255	+	CUFF.14535.1	XLOC_018608	none
chr16	9389732	9390545	+	CUFF.14695.1	XLOC_018684	none
chr16	11927815	11929052	+	CUFF.14739.1	XLOC_018707	none
chr16	12753658	12756988	+	CUFF.14752.1	XLOC_018712	CPPED1
chr16	14100903	14103208	+	CUFF.14755.1	XLOC_018721	CTD-2135D7.5
chr16	21807009	21807657	+	CUFF.14878.1	XLOC_018797	RP11-645C24.5
chr16	52470343	52471876	+	CUFF.15296.1	XLOC_019109	none
chr16	75531525	75532716	+	CUFF.15636.1	XLOC_019349	none
chr16	77204542	77205359	+	CUFF.15666.1	XLOC_019357	none
chr16	79635074	79636530	+	CUFF.15691.2	XLOC_019372	none
chr16	86256264	86256658	+	CUFF.15791.1	XLOC_019433	RP11-514D23.3
chr16	88186623	88186984	+	CUFF.15826.1	XLOC_019464	none
chr17	3706603	3706965	+	CUFF.16000.1	XLOC_020622	CTD-3195I5.5
chr17	8093580	8094194	+	CUFF.16171.1	XLOC_020720	none
chr17	10746500	10748498	+	CUFF.16240.1	XLOC_020758	none
chr17	13396878	13397279	+	CUFF.16262.1	XLOC_020769	none
chr17	18553508	18554855	+	ENSG00000174977.7	XLOC_020855	AC026271.5
chr17	19099954	19100199	+	CUFF.16378.1	XLOC_020869	none
chr17	25394910	25396269	+	CUFF.16434.1	XLOC_020946	none
chr17	25399423	25399850	+	CUFF.16436.1	XLOC_020947	none
chr17	26557602	26559689	+	CUFF.16469.1	XLOC_020969	CTD-2008P7.9
chr17	30454409	30455463	+	CUFF.16542.1	XLOC_021040	none
chr17	33731318	33732136	+	CUFF.16592.1	XLOC_021085	RP11-686D22.4
chr17	33825237	33826194	+	ENSG00000267369.1	XLOC_021089	RP11-1094M14.8
chr17	37410476	37411465	+	CUFF.16703.1	XLOC_021153	RP11-690G19.3
chr17	38076211	38077195	+	CUFF.16732.1	XLOC_021168	none
chr17	38620280	38621497	+	CUFF.16763.1	XLOC_021188	none
chr17	38707219	38709984	+	CUFF.16772.1	XLOC_021191	none
chr17	39025648	39032266	+	CUFF.16785.1	XLOC_021196	KRT20
chr17	44579117	44579494	+	CUFF.17011.1	XLOC_021327	none
chr17	48996377	48997171	+	CUFF.17150.1	XLOC_021416	none
chr17	54991489	54991888	+	CUFF.17194.1	XLOC_021455	none
chr17	60142811	60143326	+	CUFF.17298.1	XLOC_021505	none
chr17	61779436	61780150	+	CUFF.17352.1	XLOC_021530	none
chr17	62494287	62495728	+	CUFF.17387.1	XLOC_021542	none
chr17	63274149	63274858	+	CUFF.17368.1	XLOC_021554	none
chr17	66202459	66203929	+	CUFF.17437.1	XLOC_021587	none
chr17	67070390	67074914	+	CUFF.17451.1	XLOC_021593	ABCA6
chr17	68189792	68190100	+	CUFF.17463.1	XLOC_021602	none
chr17	68190251	68190727	+	CUFF.17465.1	XLOC_021603	none
chr17	78440640	78441014	+	CUFF.17736.1	XLOC_021739	NPTX1
chr17	79276659	79277628	+	CUFF.17762.1	XLOC_021754	LINC00482
chr17	81058054	81058331	+	CUFF.17899.1	XLOC_021815	none
chr18	13163975	13164796	+	CUFF.18048.1	XLOC_023254	none
chr18	19744847	19745823	+	CUFF.18096.1	XLOC_023288	none
chr18	20189523	20190156	+	CUFF.18107.1	XLOC_023295	none
chr18	46478108	46478405	+	CUFF.18294.1	XLOC_023425	none
chr18	48479721	48480625	+	CUFF.18331.1	XLOC_023450	none
chr18	60093096	60093862	+	CUFF.18448.1	XLOC_023535	none
chr18	76804732	76805455	+	CUFF.18584.1	XLOC_023635	none
chr19	1575429	1576623	+	CUFF.18719.1	XLOC_024248	AC005943.5
chr19	3480466	3483012	+	CUFF.18793.1	XLOC_024290	C19orf77
chr19	4043135	4043722	+	CUFF.18832.1	XLOC_024307	AC016586.1
chr19	9635982	9636210	+	CUFF.19026.1	XLOC_024427	none
chr19	13950637	13953319	+	CUFF.19201.1	XLOC_024527	none
chr19	15346777	15347533	+	CUFF.19248.1	XLOC_024555	AC004257.3
chr19	19365581	19366065	+	CUFF.19400.1	XLOC_024655	none
chr19	23397731	23399797	+	CUFF.19511.1	XLOC_024741	none
chr19	42006540	42007115	+	CUFF.19980.1	XLOC_024996	AC011526.1
chr19	47362870	47363420	+	CUFF.20197.1	XLOC_025108	none
chr19	51558808	51559534	+	CUFF.20406.1	XLOC_025213	KLK13
chr19	57146813	57147212	+	CUFF.20677.1	XLOC_025426	none
chr19	58943401	58944165	+	CUFF.20776.1	XLOC_025480	none
chr2	6967356	6968543	+	CUFF.20864.1	XLOC_026746	none
chr2	25451020	25455914	+	CUFF.21135.1	XLOC_026901	DNMT3A
chr2	37064776	37070780	+	CUFF.21308.1	XLOC_026998	AC007382.1
chr2	42991327	42992590	+	CUFF.21362.1	XLOC_027039	OXER1
chr2	43019685	43024180	+	CUFF.21364.1	XLOC_027040	HAAO
chr2	66650512	66651329	+	CUFF.21647.1	XLOC_027214	none
chr2	66651427	66653537	+	CUFF.21649.1	XLOC_027215	none
chr2	87572055	87572597	+	CUFF.21950.1	XLOC_027400	none
chr2	102601043	102603590	+	CUFF.22156.1	XLOC_027577	none
chr2	103152729	103153651	+	CUFF.22166.1	XLOC_027586	none
chr2	103156352	103160332	+	CUFF.22169.1	XLOC_027587	none
chr2	106231631	106231969	+	CUFF.22207.1	XLOC_027617	none
chr2	108221742	108222637	+	CUFF.22240.1	XLOC_027634	none
chr2	110310113	110310423	+	ENST00000417974.1	XLOC_027659	RP11-537E18.1
chr2	120987743	120990000	+	CUFF.22456.1	XLOC_027766	none
chr2	133105063	133105423	+	CUFF.22624.1	XLOC_027879	none
chr2	143579624	143580021	+	CUFF.22675.1	XLOC_027929	none
chr2	156861122	156861837	+	CUFF.22767.1	XLOC_027991	none
chr2	158269093	158271097	+	CUFF.22809.1	XLOC_028005	none
chr2	162934089	162934451	+	CUFF.22860.1	XLOC_028029	TIMM8AP1
chr2	165750817	165752352	+	CUFF.22875.1	XLOC_028042	RNA5SP111
chr2	172172300	172173153	+	CUFF.22963.1	XLOC_028084	none
chr2	180808774	180809589	+	CUFF.23093.1	XLOC_028171	none
chr2	191441589	191441961	+	CUFF.23189.1	XLOC_028218	none
chr2	197669192	197669760	+	CUFF.23234.1	XLOC_028248	C2orf66
chr2	198350646	198351303	+	CUFF.23258.1	XLOC_028257	none
chr2	219912473	219914299	+	CUFF.23533.1	XLOC_028460	none
chr2	219925560	219925770	+	CUFF.23538.1	XLOC_028462	none
chr2	239831977	239832242	+	CUFF.23832.1	XLOC_028632	none
chr20	453697	454562	+	CUFF.23932.1	XLOC_030727	none
chr20	1166144	1166367	+	CUFF.23962.1	XLOC_030731	none
chr20	1871433	1871905	+	CUFF.23973.1	XLOC_030739	none
chr20	6711512	6711966	+	CUFF.24106.1	XLOC_030806	RP5-859D4.3
chr20	16206677	16207096	+	CUFF.24167.1	XLOC_030840	none
chr20	16209070	16209483	+	CUFF.24169.1	XLOC_030841	none
chr20	23412786	23414036	+	CUFF.24317.1	XLOC_030921	none
chr20	23727369	23727842	+	CUFF.24328.1	XLOC_030928	none
chr20	29524299	29525734	+	CUFF.24380.1	XLOC_030954	none
chr20	43766108	43766510	+	CUFF.24634.1	XLOC_031134	none
chr20	44516232	44516704	+	CUFF.24677.1	XLOC_031158	SPATA25
chr20	45128605	45129733	+	CUFF.24706.1	XLOC_031168	ZNF334
chr20	46599551	46602694	+	CUFF.24727.1	XLOC_031183	none
chr20	47001396	47004116	+	CUFF.24737.1	XLOC_031188	none
chr20	48187484	48188460	+	CUFF.24755.3	XLOC_031195	none
chr20	48184917	48185145	+	CUFF.24756.1	XLOC_031196	none
chr20	48900848	48903217	+	CUFF.24779.1	XLOC_031209	none
chr20	52491075	52491840	+	CUFF.24820.1	XLOC_031238	SUMO1P1
chr20	56286860	56287788	+	CUFF.24876.1	XLOC_031273	none
chr20	56803999	56806262	+	CUFF.24880.1	XLOC_031285	PPP4R1L
chr20	57582441	57583006	+	CUFF.24887.1	XLOC_031294	none
chr20	62169809	62172237	+	CUFF.24997.1	XLOC_031355	SRMS
chr21	42934841	42935129	+	CUFF.25354.1	XLOC_032300	AP001610.9
chr21	43772301	43772597	+	CUFF.25377.1	XLOC_032317	none
chr21	44573713	44575082	+	CUFF.25415.1	XLOC_032327	none
chr21	44985070	44985529	+	ENSG00000234289.4	XLOC_032340	H2BFS
chr21	44985120	44985500	+	ENST00000464664.1	XLOC_032340	H2BFS
chr21	45601401	45602444	+	CUFF.25466.5	XLOC_032353	none
chr21	46293943	46295725	+	CUFF.25494.1	XLOC_032381	none
chr21	46490798	46491588	+	CUFF.25507.1	XLOC_032387	none
chr21	46975588	46976486	+	CUFF.25529.1	XLOC_032395	none
chr22	24181373	24182341	+	CUFF.25780.1	XLOC_033051	none
chr22	40271293	40272112	+	ENST00000435169.1	XLOC_033269	UQCRFS1P1
chr22	40271293	40272119	+	ENSG00000226085.2	XLOC_033269	UQCRFS1P1
chr22	42305438	42306156	+	CUFF.26207.1	XLOC_033301	none
chr22	42306421	42307350	+	CUFF.26208.1	XLOC_033302	SHISA8
chr22	42310678	42311087	+	CUFF.26209.1	XLOC_033303	none
chr22	42774936	42775899	+	CUFF.26239.1	XLOC_033318	none
chr22	46646515	46648483	+	CUFF.26317.1	XLOC_033359	CDPF1
chr3	16298574	16299402	+	CUFF.26607.1	XLOC_034062	none
chr3	33835566	33837227	+	CUFF.26765.1	XLOC_034166	RP11-10C24.3
chr3	45791369	45791990	+	CUFF.26937.1	XLOC_034272	none
chr3	48343269	48343694	+	CUFF.27008.1	XLOC_034306	none
chr3	52251049	52251463	+	CUFF.27149.1	XLOC_034372	none
chr3	52933224	52937662	+	CUFF.27213.1	XLOC_034389	SFMBT1
chr3	71002009	71003474	+	CUFF.27351.1	XLOC_034495	none
chr3	71820404	71820838	+	CUFF.27358.1	XLOC_034500	PROK2
chr3	108267738	108268365	+	CUFF.27593.1	XLOC_034691	none
chr3	115476752	115477149	+	CUFF.27703.1	XLOC_034752	none
chr3	115507366	115508179	+	CUFF.27706.1	XLOC_034753	none
chr3	125246950	125247687	+	CUFF.27838.1	XLOC_034830	Y_RNA
chr3	127002584	127002997	+	CUFF.27870.1	XLOC_034862	RP11-88I21.1
chr3	137755360	137760980	+	CUFF.28065.1	XLOC_034970	none
chr3	137764926	137767707	+	CUFF.28068.1	XLOC_034971	none
chr3	141880989	141881547	+	CUFF.28134.1	XLOC_035002	none
chr3	157813756	157814646	+	CUFF.28317.1	XLOC_035122	none
chr3	169381867	169383793	+	CUFF.28390.1	XLOC_035175	none
chr3	170603033	170606092	+	CUFF.28441.1	XLOC_035198	none
chr3	170771720	170779185	+	CUFF.28462.1	XLOC_035200	TNIK
chr3	176987336	176987817	+	CUFF.28502.1	XLOC_035224	none
chr3	183543414	183544518	+	CUFF.28580.1	XLOC_035271	none
chr3	187553263	187553929	+	CUFF.28682.1	XLOC_035324	none
chr3	195354005	195354298	+	CUFF.28787.1	XLOC_035395	none
chr3	195354953	195355254	+	CUFF.28789.1	XLOC_035396	none
chr3	195472850	195473562	+	CUFF.28809.1	XLOC_035399	none
chr3	197376760	197377030	+	CUFF.28879.1	XLOC_035435	none
chr4	38612545	38613835	+	CUFF.29415.1	XLOC_037226	none
chr4	38789232	38790403	+	CUFF.29433.1	XLOC_037229	none
chr4	41874823	41875210	+	CUFF.29484.1	XLOC_037265	none
chr4	49236432	49236742	+	CUFF.29548.1	XLOC_037319	none
chr4	49512792	49513288	+	CUFF.29554.1	XLOC_037322	none
chr4	49563082	49563286	+	CUFF.29557.1	XLOC_037324	none
chr4	68334108	68337589	+	CUFF.29660.1	XLOC_037413	CENPC
chr4	69745783	69746782	+	CUFF.29678.1	XLOC_037426	RP11-468N14.5
chr4	69866283	69867126	+	CUFF.29683.1	XLOC_037427	none
chr4	72520654	72521130	+	CUFF.29778.1	XLOC_037472	none
chr4	72529275	72529955	+	CUFF.29781.1	XLOC_037473	none
chr4	73434560	73434993	+	CUFF.29787.1	XLOC_037476	none
chr4	74874644	74875054	+	CUFF.29816.1	XLOC_037495	none
chr4	76501722	76503199	+	CUFF.29847.1	XLOC_037512	none
chr4	77814833	77816156	+	CUFF.29865.1	XLOC_037526	SOWAHB
chr4	78740837	78741448	+	CUFF.29887.1	XLOC_037531	none
chr4	80819799	80820177	+	CUFF.29909.1	XLOC_037546	none
chr4	85419554	85420568	+	CUFF.29957.1	XLOC_037583	NKX6-1
chr4	94776096	94776462	+	CUFF.30073.1	XLOC_037636	none
chr4	100255594	100257165	+	CUFF.30105.1	XLOC_037662	none
chr4	107278609	107279581	+	CUFF.30172.1	XLOC_037700	GIMD1
chr4	120326860	120327160	+	CUFF.30296.1	XLOC_037785	none
chr4	121950491	121956842	+	CUFF.30313.1	XLOC_037796	NDNF
chr4	122588235	122589098	+	CUFF.30326.1	XLOC_037802	none
chr4	124946481	124946760	+	CUFF.30359.1	XLOC_037817	none
chr4	124948783	124949522	+	CUFF.30360.1	XLOC_037818	none
chr4	142239313	142240103	+	CUFF.30453.1	XLOC_037888	none
chr4	156674276	156675707	+	CUFF.30606.1	XLOC_037995	none
chr4	157892679	157893116	+	CUFF.30623.1	XLOC_038005	none
chr4	158532920	158533184	+	CUFF.30636.1	XLOC_038015	none
chr4	171118186	171120447	+	CUFF.30741.1	XLOC_038088	none
chr4	171251981	171252870	+	CUFF.30744.10	XLOC_038089	none
chr4	174434660	174435532	+	CUFF.30773.1	XLOC_038101	none
chr4	174438804	174439466	+	CUFF.30775.1	XLOC_038102	none
chr4	184278204	184279236	+	CUFF.30844.1	XLOC_038143	none
chr4	184653301	184655362	+	CUFF.30884.1	XLOC_038157	none
chr4	186419356	186420362	+	CUFF.30949.1	XLOC_038189	none
chr4	190194842	190195075	+	CUFF.30996.1	XLOC_038218	none
chr4	190625759	190626792	+	CUFF.31004.1	XLOC_038222	none
chr5	569713	570394	+	CUFF.31035.1	XLOC_039575	none
chr5	1127385	1130820	+	CUFF.31082.1	XLOC_039588	none
chr5	40711676	40714614	+	CUFF.31386.1	XLOC_039834	TTC33
chr5	44742563	44745076	+	CUFF.31466.1	XLOC_039870	RP11-53O19.1
chr5	50260880	50261588	+	CUFF.31482.1	XLOC_039883	CTD-2089N3.1
chr5	54525760	54526987	+	CUFF.31535.1	XLOC_039920	CCNO
chr5	60588772	60589656	+	CUFF.31625.1	XLOC_039964	none
chr5	69279308	69279541	+	CUFF.31721.1	XLOC_040021	none
chr5	69279741	69280148	+	CUFF.31723.1	XLOC_040022	none
chr5	70154337	70154624	+	CUFF.31735.1	XLOC_040035	none
chr5	90576896	90578512	+	CUFF.32030.1	XLOC_040215	RP11-213H15.1
chr5	92950865	92953321	+	CUFF.32042.1	XLOC_040226	none
chr5	103454002	103454309	+	CUFF.32118.1	XLOC_040295	none
chr5	108063902	108064319	+	CUFF.32139.1	XLOC_040308	LINC01023
chr5	114541871	114546599	+	CUFF.32198.1	XLOC_040346	PGGT1B
chr5	114699898	114700997	+	CUFF.32202.1	XLOC_040348	none
chr5	133850030	133850477	+	CUFF.32397.1	XLOC_040501	none
chr5	137879157	137880109	+	CUFF.32463.1	XLOC_040548	none
chr5	138726107	138727706	+	CUFF.32482.1	XLOC_040556	PROB1
chr5	138730936	138732312	+	CUFF.32483.1	XLOC_040557	SPATA24
chr5	141230415	141232217	+	CUFF.32582.1	XLOC_040622	none
chr5	178956441	178957774	+	CUFF.33109.1	XLOC_040944	none
chr6	860567	861296	+	CUFF.33201.1	XLOC_042453	none
chr6	1285082	1288341	+	CUFF.33217.1	XLOC_042462	none
chr6	2853908	2854969	+	CUFF.33246.1	XLOC_042476	RP11-420G6.4
chr6	3902500	3903988	+	CUFF.33283.1	XLOC_042499	none
chr6	3904220	3905102	+	CUFF.33285.1	XLOC_042500	none
chr6	7004526	7005387	+	CUFF.33350.1	XLOC_042536	none
chr6	8411505	8413285	+	CUFF.33365.1	XLOC_042550	none
chr6	17953803	17954161	+	ENST00000407932.1	XLOC_042619	RP3-525L6.2
chr6	26195794	26195999	+	ENSG00000216331.1	XLOC_042690	HIST1H1PS1
chr6	27796221	27799021	+	CUFF.33617.1	XLOC_042741	HIST1H4K
chr6	28182915	28185489	+	CUFF.33636.1	XLOC_042763	TOB2P1
chr6	28389177	28391713	+	CUFF.33654.1	XLOC_042771	none
chr6	32484534	32485053	+	CUFF.33860.1	XLOC_042913	none
chr6	32545981	32546523	+	CUFF.33861.1	XLOC_042914	none
chr6	35540435	35541051	+	CUFF.33970.1	XLOC_042975	none
chr6	39098351	39099172	+	CUFF.34062.1	XLOC_043020	none
chr6	42151039	42151972	+	CUFF.34130.1	XLOC_043053	none
chr6	44206298	44207552	+	CUFF.34214.1	XLOC_043101	none
chr6	45866137	45868119	+	CUFF.34262.1	XLOC_043110	CLIC5
chr6	52614040	52614894	+	CUFF.34322.1	XLOC_043165	none
chr6	64156922	64157588	+	CUFF.34389.1	XLOC_043208	none
chr6	70380595	70380908	+	CUFF.34401.1	XLOC_043228	none
chr6	78168877	78172020	+	CUFF.34470.1	XLOC_043274	HTR1B
chr6	79983912	79984698	+	CUFF.34481.1	XLOC_043282	none
chr6	82553423	82554960	+	CUFF.34509.1	XLOC_043302	RP11-379B8.1
chr6	82823171	82823727	+	CUFF.34511.1	XLOC_043303	none
chr6	93294695	93299048	+	CUFF.34622.1	XLOC_043378	none
chr6	112427551	112429937	+	CUFF.34839.1	XLOC_043513	none
chr6	112843026	112843315	+	CUFF.34824.1	XLOC_043517	none
chr6	117069468	117071394	+	CUFF.34879.1	XLOC_043546	none
chr6	123051100	123051884	+	CUFF.34920.1	XLOC_043583	none
chr6	123071631	123072143	+	CUFF.34929.1	XLOC_043586	none
chr6	132935434	132936072	+	CUFF.35001.1	XLOC_043640	none
chr6	132964302	132966140	+	CUFF.35003.1	XLOC_043641	TAAR1
chr6	137113871	137114237	+	CUFF.35049.1	XLOC_043675	none
chr6	165202580	165204275	+	CUFF.35360.1	XLOC_043858	none
chr6	170338585	170340076	+	CUFF.35483.1	XLOC_043917	none
chr6	170470774	170471348	+	CUFF.35504.1	XLOC_043926	none
chr6	170474021	170475683	+	CUFF.35505.1	XLOC_043927	none
chr6	170843657	170844203	+	CUFF.35528.1	XLOC_043941	none
chr7	410105	410389	+	CUFF.35559.1	XLOC_045460	none
chr7	536129	536886	+	CUFF.35566.1	XLOC_045463	none
chr7	1507093	1509897	+	CUFF.35585.1	XLOC_045480	RP11-1246C19.1
chr7	3178413	3179937	+	CUFF.35636.1	XLOC_045502	AC091801.1
chr7	8393543	8398572	+	CUFF.35737.1	XLOC_045552	none
chr7	13752692	13753094	+	CUFF.35789.1	XLOC_045588	none
chr7	13758773	13759994	+	CUFF.35793.1	XLOC_045590	none
chr7	13795739	13796709	+	CUFF.35802.1	XLOC_045593	none
chr7	15239077	15239719	+	CUFF.35814.1	XLOC_045600	none
chr7	16894280	16896773	+	CUFF.35829.1	XLOC_045611	none
chr7	17183921	17184416	+	CUFF.35858.1	XLOC_045622	none
chr7	25988952	25989527	+	CUFF.35954.1	XLOC_045692	CTD-2227E11.1
chr7	31453791	31454318	+	CUFF.36062.1	XLOC_045758	AC006380.3
chr7	31483615	31483932	+	CUFF.36063.1	XLOC_045759	none
chr7	33694642	33694944	+	CUFF.36088.1	XLOC_045771	none
chr7	34966903	34968360	+	CUFF.36102.1	XLOC_045779	none
chr7	38397229	38398187	+	CUFF.36137.1	XLOC_045811	TRGV3
chr7	44750755	44752399	+	CUFF.36224.1	XLOC_045848	none
chr7	45138964	45139579	+	CUFF.36253.1	XLOC_045857	none
chr7	63955776	63956325	+	CUFF.36451.1	XLOC_046025	none
chr7	64959138	64960184	+	CUFF.36516.1	XLOC_046052	none
chr7	66310019	66311025	+	CUFF.36556.1	XLOC_046070	none
chr7	73153386	73154149	+	CUFF.36627.1	XLOC_046117	none
chr7	73695137	73695833	+	CUFF.36660.1	XLOC_046129	none
chr7	92727980	92728653	+	CUFF.36849.1	XLOC_046241	none
chr7	95025625	95026862	+	CUFF.36880.1	XLOC_046262	PON3
chr7	95033377	95034070	+	CUFF.36884.1	XLOC_046264	none
chr7	97557610	97558008	+	CUFF.36916.1	XLOC_046286	none
chr7	108110443	108110827	+	CUFF.37154.1	XLOC_046418	none
chr7	120987863	120988863	+	CUFF.37234.1	XLOC_046473	none
chr7	121713365	121715774	+	CUFF.37242.1	XLOC_046478	AASS
chr7	128592610	128595022	+	CUFF.37353.1	XLOC_046545	TNPO3
chr7	134053542	134054450	+	CUFF.37406.1	XLOC_046591	none
chr7	140130576	140130805	+	CUFF.37500.1	XLOC_046656	none
chr7	152220494	152221655	+	CUFF.37718.1	XLOC_046824	none
chr7	153445582	153446323	+	CUFF.37748.2	XLOC_046835	none
chr7	155823290	155823612	+	CUFF.37787.1	XLOC_046859	none
chr8	10436133	10437056	+	CUFF.37966.1	XLOC_048385	none
chr8	21024531	21026353	+	CUFF.38102.1	XLOC_048497	none
chr8	22543447	22544431	+	CUFF.38128.1	XLOC_048518	none
chr8	29525067	29527022	+	CUFF.38242.1	XLOC_048596	none
chr8	33225054	33227660	+	CUFF.38299.1	XLOC_048623	none
chr8	37096254	37096779	+	CUFF.38331.1	XLOC_048647	none
chr8	76135019	76135706	+	CUFF.38756.1	XLOC_048953	CASC9
chr8	79763618	79764128	+	CUFF.38800.1	XLOC_048969	none
chr8	79764959	79766223	+	CUFF.38801.1	XLOC_048970	none
chr8	86215763	86216693	+	CUFF.38867.1	XLOC_049010	none
chr8	86225011	86225549	+	CUFF.38871.1	XLOC_049011	none
chr8	86508299	86509187	+	CUFF.38884.1	XLOC_049015	none
chr8	93115794	93117094	+	CUFF.38944.1	XLOC_049044	none
chr8	97379671	97384149	+	CUFF.39001.1	XLOC_049085	KB-1448A5.1
chr8	124249092	124249302	+	ENSG00000243498.2	XLOC_049250	UBA52P5
chr8	128173660	128174333	+	CUFF.39302.1	XLOC_049296	none
chr8	128190994	128192695	+	CUFF.39306.1	XLOC_049298	none
chr8	128215608	128220184	+	CUFF.39311.1	XLOC_049300	CCAT1
chr8	128675528	128676660	+	CUFF.39319.1	XLOC_049305	none
chr8	129664085	129666280	+	CUFF.39340.1	XLOC_049314	none
chr8	133582667	133584327	+	CUFF.39386.1	XLOC_049340	LRRC6
chr8	134375419	134375668	+	CUFF.39398.1	XLOC_049345	none
chr8	135810448	135812750	+	CUFF.39414.1	XLOC_049357	AC083843.1
chr8	140740341	140742554	+	CUFF.39811.1	XLOC_049371	none
chr8	141646022	141648352	+	CUFF.39442.1	XLOC_049376	none
chr8	142365395	142366671	+	CUFF.39453.1	XLOC_049384	GPR20
chr8	144974340	144974994	+	CUFF.39579.1	XLOC_049430	none
chr9	21702876	21703133	+	CUFF.39875.1	XLOC_050856	none
chr9	27529885	27531741	+	CUFF.39907.1	XLOC_050877	none
chr9	31606285	31610515	+	CUFF.39928.1	XLOC_050892	none
chr9	68420071	68420930	+	CUFF.40224.1	XLOC_051144	none
chr9	68421241	68421618	+	CUFF.40226.1	XLOC_051145	none
chr9	70640825	70641097	+	CUFF.40274.1	XLOC_051161	none
chr9	79013615	79014502	+	ENSG00000234618.1	XLOC_051217	RPSAP9
chr9	86581695	86582948	+	CUFF.40441.1	XLOC_051269	none
chr9	94793011	94794355	+	CUFF.40569.1	XLOC_051349	SPTLC1
chr9	96709660	96710498	+	CUFF.40617.1	XLOC_051376	none
chr9	96712775	96713851	+	CUFF.40620.1	XLOC_051378	none
chr9	99516842	99518208	+	CUFF.40717.1	XLOC_051418	ZNF510
chr9	99672358	99672687	+	ENSG00000269907.1	XLOC_051420	RP11-330M2.4
chr9	107154747	107155204	+	CUFF.40854.2	XLOC_051488	none
chr9	114799944	114801561	+	CUFF.40981.1	XLOC_051542	RP11-4O1.2
chr9	120192597	120200411	+	CUFF.41053.1	XLOC_051584	none
chr9	124581657	124584246	+	CUFF.41149.1	XLOC_051607	TTLL11
chr9	130668000	130669090	+	CUFF.41195.1	XLOC_051674	none
chr9	132322982	132323951	+	CUFF.41286.1	XLOC_051726	none
chr9	133765359	133768852	+	CUFF.41329.1	XLOC_051748	QRFP
chr9	133774461	133774744	+	CUFF.41331.1	XLOC_051749	none
chr9	137799025	137801505	+	CUFF.41414.1	XLOC_051798	FCN1
chr9	138019222	138020765	+	CUFF.41418.2	XLOC_051801	none
chr9	139010897	139012150	+	CUFF.41459.1	XLOC_051822	none
chr9	140009785	140011564	+	CUFF.41538.1	XLOC_051860	none
chr9	140022919	140024364	+	CUFF.41540.1	XLOC_051861	none
chr9	140114089	140114763	+	CUFF.41546.1	XLOC_051865	RNF208
chrX	3219247	3220959	+	CUFF.41624.1	XLOC_053149	none
chrX	3264797	3265131	+	CUFF.41628.1	XLOC_053150	none
chrX	3466929	3468243	+	CUFF.41630.1	XLOC_053152	none
chrX	11684302	11685872	+	CUFF.41702.1	XLOC_053185	none
chrX	11685987	11687763	+	CUFF.41703.1	XLOC_053186	none
chrX	13025422	13026870	+	CUFF.41722.1	XLOC_053195	none
chrX	14024665	14025771	+	CUFF.41741.1	XLOC_053207	none
chrX	36975986	36976212	+	ENST00000421222.1	XLOC_053335	BX842568.1
chrX	48510376	48510857	+	CUFF.42019.1	XLOC_053443	none
chrX	48815950	48817063	+	CUFF.42046.1	XLOC_053452	RNU6-722P
chrX	49013640	49014000	+	CUFF.42063.1	XLOC_053458	none
chrX	69745588	69745931	+	CUFF.42357.1	XLOC_053628	none
chrX	74269912	74272192	+	CUFF.42396.1	XLOC_053680	none
chrX	83315051	83319043	+	CUFF.42476.1	XLOC_053733	RPS6KA6
chrX	102957837	102962223	+	CUFF.42596.1	XLOC_053832	GLRA4
chrX	118739920	118740387	+	CUFF.42767.1	XLOC_053950	none
chrX	118932689	118932952	+	CUFF.42776.1	XLOC_053953	none
chrX	122736990	122737782	+	ENST00000436391.1	XLOC_053994	FERP1
chrX	128812104	128812437	+	CUFF.42858.1	XLOC_054019	none
chrX	130780648	130780899	+	ENST00000405943.3	XLOC_054041	HDGFP1
chrX	134153263	134154497	+	CUFF.42932.1	XLOC_054073	none
chrX	135929543	135930193	+	ENST00000427490.1	XLOC_054108	RP11-1114A5.5
chrX	153285653	153286696	+	CUFF.43122.1	XLOC_054242	none
chrX	153704679	153706055	+	CUFF.43153.1	XLOC_054256	LAGE3
chrY	7936456	7937009	+	CUFF.43246.1	XLOC_055487	ZNF736P9Y
chrY	23587763	23588148	+	CUFF.43385.1	XLOC_055597	none
chr1	1446328	1447439	-	CUFF.67.1	XLOC_002729	none
chr1	2472342	2473029	-	CUFF.111.1	XLOC_002757	none
chr1	22483307	22483922	-	CUFF.526.1	XLOC_003015	none
chr1	22599315	22599700	-	CUFF.530.1	XLOC_003017	none
chr1	25456405	25457537	-	CUFF.637.1	XLOC_003068	none
chr1	26802476	26803510	-	CUFF.691.1	XLOC_003090	none
chr1	27844837	27845064	-	CUFF.746.1	XLOC_003114	none
chr1	33962056	33967373	-	CUFF.911.1	XLOC_003202	ZSCAN20
chr1	38584637	38585130	-	CUFF.1040.1	XLOC_003257	RP5-884C9.2
chr1	39471743	39473356	-	CUFF.1021.1	XLOC_003265	none
chr1	40116912	40117507	-	CUFF.1048.1	XLOC_003274	none
chr1	42888309	42890231	-	CUFF.1098.1	XLOC_003308	none
chr1	44568978	44570375	-	ENST00000604727.1	XLOC_003337	KRT8P47
chr1	46689098	46690257	-	CUFF.1219.1	XLOC_003371	none
chr1	53237866	53238320	-	ENSG00000228929.1	XLOC_003441	RP11-159C21.4
chr1	60799313	60800801	-	CUFF.1471.1	XLOC_003510	none
chr1	64935811	64936422	-	CUFF.1524.1	XLOC_003537	none
chr1	66905121	66905338	-	CUFF.1542.1	XLOC_003555	none
chr1	77532061	77533224	-	CUFF.1635.1	XLOC_003614	none
chr1	89892145	89892915	-	CUFF.1776.1	XLOC_003701	none
chr1	96986461	96986972	-	CUFF.1880.1	XLOC_003774	none
chr1	121312284	121312777	-	CUFF.2294.1	XLOC_004006	none
chr1	121312894	121313206	-	CUFF.2295.1	XLOC_004007	none
chr1	145116849	145118435	-	CUFF.2341.1	XLOC_004038	SEC22B
chr1	145176382	145176994	-	CUFF.2345.1	XLOC_004041	none
chr1	150508145	150509570	-	CUFF.2489.1	XLOC_004135	none
chr1	162416092	162417033	-	CUFF.2903.1	XLOC_004405	none
chr1	162569632	162570496	-	CUFF.2906.1	XLOC_004408	none
chr1	168169878	168171407	-	CUFF.2982.1	XLOC_004455	TIPRL
chr1	168779776	168780051	-	CUFF.3016.1	XLOC_004470	none
chr1	171133101	171134700	-	CUFF.3052.1	XLOC_004495	none
chr1	187654846	187656345	-	CUFF.3277.1	XLOC_004645	none
chr1	198726570	198728433	-	CUFF.3354.1	XLOC_004693	none
chr1	200708086	200708685	-	CUFF.3383.1	XLOC_004706	none
chr1	200843232	200844098	-	CUFF.3361.1	XLOC_004708	GPR25
chr1	201430317	201431401	-	CUFF.3379.1	XLOC_004718	none
chr1	203391180	203391563	-	CUFF.3430.1	XLOC_004757	none
chr1	204475660	204475869	-	CUFF.3463.1	XLOC_004777	none
chr1	212457383	212458615	-	CUFF.3634.1	XLOC_004872	none
chr1	220317306	220317693	-	ENSG00000232134.1	XLOC_004922	RPS15AP12
chr1	233808428	233813832	-	CUFF.4023.1	XLOC_005110	none
chr1	235010040	235010888	-	CUFF.4053.2	XLOC_005127	none
chr1	236266058	236266823	-	CUFF.4092.1	XLOC_005149	none
chr1	243053412	243054431	-	CUFF.4135.1	XLOC_005192	none
chr1	246855113	246855857	-	CUFF.4178.1	XLOC_005224	RP11-439E19.7
chr1	247337430	247337723	-	CUFF.4200.1	XLOC_005234	none
chr10	5150039	5150400	-	CUFF.4340.1	XLOC_006474	none
chr10	5416260	5416657	-	CUFF.4348.1	XLOC_006481	none
chr10	5644875	5645625	-	CUFF.4361.6	XLOC_006487	none
chr10	11715229	11715782	-	CUFF.4425.1	XLOC_006533	none
chr10	13180327	13182228	-	CUFF.4472.1	XLOC_006547	RP11-730A19.9
chr10	27477162	27477554	-	CUFF.4606.1	XLOC_006646	none
chr10	47005573	47007692	-	CUFF.4842.1	XLOC_006809	GPRIN2
chr10	60159285	60160088	-	CUFF.4946.1	XLOC_006892	none
chr10	62554656	62555086	-	CUFF.4964.1	XLOC_006903	none
chr10	71268145	71269297	-	CUFF.5059.1	XLOC_006953	none
chr10	74647703	74648440	-	CUFF.5154.1	XLOC_007001	none
chr10	77036134	77036404	-	ENST00000412453.2	XLOC_007041	HMGA1P5
chr10	82192842	82193559	-	CUFF.5270.1	XLOC_007087	none
chr10	90439116	90439747	-	CUFF.5342.1	XLOC_007138	none
chr10	95288963	95290542	-	CUFF.5408.1	XLOC_007185	none
chr10	96700010	96700878	-	ENST00000424125.1	XLOC_007200	MTND4P20
chr10	98745920	98746856	-	CUFF.5481.1	XLOC_007222	none
chr10	98747222	98752272	-	CUFF.5482.1	XLOC_007223	RP11-175O19.4
chr10	105725367	105725937	-	CUFF.5637.1	XLOC_007315	none
chr10	105726064	105726770	-	CUFF.5637.3	XLOC_007315	none
chr10	121215132	121219230	-	CUFF.5815.1	XLOC_007404	none
chr10	123712387	123713197	-	CUFF.5862.1	XLOC_007440	none
chr10	124406199	124409040	-	CUFF.5883.1	XLOC_007446	none
chr10	125763820	125764344	-	ENSG00000232334.1	XLOC_007460	RP11-47G11.2
chr10	134209418	134210550	-	CUFF.6008.1	XLOC_007515	none
chr10	134270958	134272116	-	CUFF.6012.3	XLOC_007517	none
chr10	134609191	134609481	-	CUFF.6029.1	XLOC_007526	none
chr11	2224311	2226541	-	CUFF.6202.1	XLOC_009156	none
chr11	2453819	2454530	-	CUFF.6224.1	XLOC_009165	none
chr11	3622181	3622445	-	CUFF.6261.1	XLOC_009185	none
chr11	4497105	4497642	-	CUFF.6280.1	XLOC_009204	OR52K3P
chr11	6365566	6367262	-	CUFF.6311.1	XLOC_009254	none
chr11	12380655	12383681	-	CUFF.6429.1	XLOC_009322	MICALCL
chr11	17398815	17402267	-	CUFF.6486.1	XLOC_009357	NCR3LG1
chr11	20535533	20535959	-	CUFF.6545.1	XLOC_009403	none
chr11	34682531	34685011	-	CUFF.6670.1	XLOC_009480	EHF
chr11	35829705	35835948	-	CUFF.6699.1	XLOC_009491	TRIM44
chr11	36487669	36488933	-	CUFF.6701.1	XLOC_009500	none
chr11	44266996	44268799	-	CUFF.6768.1	XLOC_009520	none
chr11	48189599	48192394	-	CUFF.6903.1	XLOC_009577	PTPRJ
chr11	59590034	59591264	-	CUFF.6974.1	XLOC_009745	none
chr11	60492170	60492728	-	CUFF.6997.1	XLOC_009752	none
chr11	60511616	60512513	-	CUFF.6998.1	XLOC_009753	MS4A18
chr11	60942745	60943619	-	CUFF.7020.1	XLOC_009765	none
chr11	60961301	60961972	-	CUFF.7023.1	XLOC_009766	none
chr11	63314447	63316109	-	CUFF.7096.1	XLOC_009817	none
chr11	64780973	64781421	-	CUFF.7181.1	XLOC_009856	none
chr11	65342273	65343385	-	CUFF.7220.1	XLOC_009875	none
chr11	65552893	65554322	-	CUFF.7261.1	XLOC_009884	none
chr11	67084944	67085666	-	CUFF.7344.1	XLOC_009929	none
chr11	69185204	69186264	-	CUFF.7494.1	XLOC_009989	RP11-211G23.2
chr11	73010646	73011181	-	CUFF.7546.1	XLOC_010037	none
chr11	88160825	88161510	-	CUFF.7771.1	XLOC_010165	none
chr11	93915064	93919010	-	CUFF.7818.1	XLOC_010211	PANX1
chr11	94233257	94235024	-	CUFF.7820.1	XLOC_010216	none
chr11	94866228	94867413	-	CUFF.7827.1	XLOC_010220	none
chr11	102216489	102217799	-	CUFF.7864.1	XLOC_010247	none
chr11	118740498	118742218	-	CUFF.8125.1	XLOC_010424	none
chr11	119454052	119454636	-	CUFF.8178.1	XLOC_010455	none
chr11	119808985	119815270	-	CUFF.8193.1	XLOC_010461	none
chr11	119816347	119816794	-	CUFF.8194.1	XLOC_010462	none
chr11	119820813	119822102	-	CUFF.8195.1	XLOC_010463	none
chr12	3427298	3427808	-	CUFF.8433.1	XLOC_011964	none
chr12	14374158	14374972	-	CUFF.8714.1	XLOC_012132	RP11-134N1.2
chr12	16056470	16057367	-	CUFF.8739.1	XLOC_012147	none
chr12	19229251	19229525	-	CUFF.8767.1	XLOC_012162	none
chr12	25538477	25539116	-	CUFF.8828.1	XLOC_012196	none
chr12	31779234	31780234	-	CUFF.8905.1	XLOC_012258	none
chr12	31789299	31789977	-	CUFF.8911.1	XLOC_012259	none
chr12	38720438	38722607	-	CUFF.8973.1	XLOC_012298	none
chr12	38722735	38723519	-	CUFF.8976.1	XLOC_012299	none
chr12	51907495	51909547	-	CUFF.9192.1	XLOC_012458	none
chr12	60179934	60183891	-	CUFF.9437.1	XLOC_012630	none
chr12	63007782	63010744	-	CUFF.9447.1	XLOC_012640	RP11-631N16.2
chr12	65173518	65174351	-	CUFF.9482.1	XLOC_012668	none
chr12	68322743	68323073	-	CUFF.9529.1	XLOC_012696	GS1-410F4.4
chr12	69811044	69812115	-	CUFF.9605.1	XLOC_012722	none
chr12	80335207	80335797	-	CUFF.9696.1	XLOC_012788	none
chr12	95697208	95699793	-	CUFF.9871.1	XLOC_012875	none
chr12	96537533	96539202	-	CUFF.9897.1	XLOC_012893	none
chr12	104498570	104505068	-	CUFF.9987.1	XLOC_012957	HCFC2
chr12	105803647	105806655	-	CUFF.10007.1	XLOC_012969	none
chr12	112248044	112248841	-	CUFF.10109.1	XLOC_013029	none
chr12	112249851	112250670	-	CUFF.10112.1	XLOC_013030	RP3-462E2.3
chr13	20176044	20176296	-	CUFF.10536.1	XLOC_013924	none
chr13	22848663	22850659	-	CUFF.10588.1	XLOC_013958	none
chr13	25690769	25693565	-	CUFF.10623.1	XLOC_013985	none
chr13	27941101	27942439	-	CUFF.10654.1	XLOC_014009	none
chr13	29156809	29157707	-	CUFF.10691.1	XLOC_014030	none
chr13	30229015	30229617	-	CUFF.10699.1	XLOC_014037	none
chr13	31409249	31412647	-	CUFF.10741.1	XLOC_014058	none
chr13	32872777	32873263	-	CUFF.10765.1	XLOC_014066	RP11-37E23.5
chr13	34253532	34253996	-	CUFF.10775.1	XLOC_014076	none
chr13	40763118	40766118	-	CUFF.10828.1	XLOC_014121	LINC00332
chr13	40767802	40769206	-	CUFF.10830.2	XLOC_014122	none
chr13	43682974	43688340	-	CUFF.10884.1	XLOC_014160	DNAJC15
chr13	49283426	49285293	-	CUFF.10960.1	XLOC_014211	CYSLTR2
chr13	52496622	52497629	-	CUFF.11023.1	XLOC_014248	none
chr13	53028944	53029509	-	CUFF.11037.1	XLOC_014255	none
chr13	53225465	53226813	-	CUFF.11046.1	XLOC_014258	none
chr13	53626272	53627519	-	CUFF.11049.1	XLOC_014261	none
chr13	53627910	53628462	-	CUFF.11050.1	XLOC_014262	none
chr13	53630658	53632951	-	CUFF.11051.1	XLOC_014263	none
chr13	53650358	53656569	-	CUFF.11052.1	XLOC_014264	none
chr13	61461784	61462177	-	CUFF.11100.1	XLOC_014295	none
chr13	64754423	64754735	-	CUFF.11134.1	XLOC_014313	none
chr13	74980453	74982922	-	CUFF.11182.1	XLOC_014352	none
chr13	104942589	104942856	-	CUFF.11385.1	XLOC_014507	none
chr13	107302309	107304028	-	CUFF.11431.1	XLOC_014523	none
chr13	107326683	107327353	-	CUFF.11434.1	XLOC_014524	none
chr13	111500408	111500650	-	CUFF.11498.1	XLOC_014553	none
chr13	114053944	114054636	-	CUFF.11577.1	XLOC_014582	none
chr14	20776380	20777430	-	CUFF.11629.1	XLOC_015678	none
chr14	21252398	21253591	-	CUFF.11662.1	XLOC_015701	RP11-219E7.1
chr14	21254271	21255784	-	CUFF.11666.1	XLOC_015702	none
chr14	22320335	22320775	-	CUFF.11698.1	XLOC_015734	TRAV8-3
chr14	32413675	32414124	-	CUFF.11883.1	XLOC_015829	RP11-187E13.1
chr14	35509511	35513403	-	CUFF.11916.1	XLOC_015849	none
chr14	43434270	43435121	-	CUFF.11994.2	XLOC_015903	none
chr14	47194358	47195670	-	CUFF.12039.1	XLOC_015927	none
chr14	49992696	49993086	-	CUFF.12050.1	XLOC_015939	none
chr14	50361325	50363862	-	CUFF.12071.1	XLOC_015951	ARF6
chr14	52780265	52781015	-	CUFF.12116.1	XLOC_015987	none
chr14	52795354	52796470	-	CUFF.12117.1	XLOC_015988	none
chr14	55005584	55006011	-	CUFF.12148.1	XLOC_016006	none
chr14	56295458	56295950	-	CUFF.12179.1	XLOC_016022	none
chr14	57756877	57758300	-	CUFF.12198.1	XLOC_016034	none
chr14	57758389	57765742	-	CUFF.12200.1	XLOC_016035	none
chr14	65010010	65011963	-	CUFF.12283.1	XLOC_016093	none
chr14	71373403	71374031	-	CUFF.12416.1	XLOC_016166	none
chr14	72394690	72395665	-	CUFF.12621.1	XLOC_016174	none
chr14	75743958	75744881	-	CUFF.12484.1	XLOC_016226	none
chr14	80331362	80334761	-	CUFF.12535.1	XLOC_016276	none
chr14	89491839	89492327	-	CUFF.12588.1	XLOC_016316	none
chr14	101826919	101827270	-	CUFF.12813.1	XLOC_016436	none
chr14	102001789	102003170	-	CUFF.12824.1	XLOC_016443	none
chr14	103738203	103738574	-	CUFF.12896.1	XLOC_016474	none
chr14	104583838	104585307	-	CUFF.12924.1	XLOC_016498	MIR203
chr14	105281788	105282442	-	CUFF.12951.1	XLOC_016513	none
chr14	106380218	106380504	-	CUFF.13027.1	XLOC_016592	IGHD3-3
chr14	106785676	106785916	-	ENSG00000254214.1	XLOC_016641	IGHVII-28-1
chr15	23979045	23980847	-	CUFF.13121.1	XLOC_017679	none
chr15	40614846	40617491	-	CUFF.13331.1	XLOC_017815	LINC00984
chr15	41150727	41152200	-	CUFF.13369.1	XLOC_017831	none
chr15	41220193	41220688	-	CUFF.13381.1	XLOC_017837	none
chr15	41248724	41249605	-	CUFF.13386.1	XLOC_017840	none
chr15	45073415	45075384	-	CUFF.13478.1	XLOC_017899	none
chr15	50530759	50531307	-	CUFF.13538.1	XLOC_017950	none
chr15	53421824	53422504	-	CUFF.13594.1	XLOC_017982	RP11-209E8.1
chr15	53485816	53486217	-	CUFF.13592.1	XLOC_017983	none
chr15	67074420	67075193	-	CUFF.13760.1	XLOC_018109	none
chr15	71385101	71386983	-	CUFF.13808.1	XLOC_018151	none
chr15	72879862	72882005	-	CUFF.13820.1	XLOC_018163	none
chr15	81296351	81298130	-	CUFF.14012.1	XLOC_018278	none
chr15	83477097	83477916	-	CUFF.14049.1	XLOC_018306	none
chr15	91369667	91370789	-	CUFF.14189.1	XLOC_018395	none
chr15	91911479	91911830	-	CUFF.14219.1	XLOC_018403	none
chr15	93649453	93649881	-	CUFF.14241.1	XLOC_018414	none
chr15	97981938	97982561	-	CUFF.14287.1	XLOC_018444	none
chr15	99974114	99974884	-	CUFF.14318.6	XLOC_018462	none
chr16	852857	853972	-	CUFF.14440.1	XLOC_019547	none
chr16	1171489	1172825	-	CUFF.14454.2	XLOC_019556	none
chr16	2729840	2730197	-	CUFF.14536.1	XLOC_019618	none
chr16	17107614	17107954	-	CUFF.14815.1	XLOC_019813	none
chr16	21961992	21963346	-	CUFF.14883.1	XLOC_019861	none
chr16	33332238	33332658	-	CUFF.15182.1	XLOC_020050	none
chr16	56678626	56678852	-	CUFF.15331.1	XLOC_020205	MT1DP
chr16	57636103	57636538	-	CUFF.15374.1	XLOC_020222	none
chr16	77204744	77207751	-	CUFF.15667.1	XLOC_020409	none
chr16	79639246	79640468	-	CUFF.15690.1	XLOC_020423	none
chr16	81991987	81993562	-	CUFF.15750.1	XLOC_020438	7SK
chr16	86548077	86549017	-	CUFF.15783.1	XLOC_020492	none
chr16	88184469	88184880	-	CUFF.15825.1	XLOC_020517	none
chr17	19099889	19100202	-	CUFF.16377.1	XLOC_022119	none
chr17	25640668	25641736	-	CUFF.16455.1	XLOC_022195	RP11-173M1.8
chr17	30454403	30455440	-	CUFF.16541.1	XLOC_022297	none
chr17	31276607	31277380	-	CUFF.16567.1	XLOC_022310	none
chr17	37819896	37820454	-	CUFF.16716.1	XLOC_022410	TCAP
chr17	38278261	38278485	-	CUFF.16744.1	XLOC_022420	none
chr17	38614040	38617052	-	CUFF.16768.1	XLOC_022426	none
chr17	38618073	38619601	-	CUFF.16769.1	XLOC_022427	none
chr17	38620327	38621538	-	CUFF.16764.1	XLOC_022428	none
chr17	40932036	40932498	-	CUFF.16856.1	XLOC_022517	none
chr17	43661816	43662266	-	CUFF.16990.1	XLOC_022589	none
chr17	48421669	48423352	-	CUFF.17126.1	XLOC_022681	none
chr17	48994681	48997273	-	CUFF.17151.1	XLOC_022697	none
chr17	57695910	57697090	-	CUFF.17261.1	XLOC_022763	none
chr17	64297154	64298479	-	CUFF.17392.1	XLOC_022846	none
chr17	66184734	66185240	-	CUFF.17432.1	XLOC_022864	none
chr17	66202483	66203963	-	CUFF.17438.1	XLOC_022866	none
chr17	68190233	68190671	-	CUFF.17464.1	XLOC_022884	none
chr17	72368762	72369137	-	CUFF.17510.1	XLOC_022913	none
chr17	80303156	80303855	-	CUFF.17860.1	XLOC_023086	none
chr17	80333388	80334760	-	CUFF.17871.1	XLOC_023088	UTS2R
chr17	80335297	80335563	-	CUFF.17868.1	XLOC_023089	none
chr18	8974524	8974807	-	CUFF.17985.1	XLOC_023717	none
chr18	20685906	20686359	-	CUFF.18112.1	XLOC_023833	none
chr18	21289789	21290251	-	ENSG00000267301.1	XLOC_023840	RPL23AP77
chr18	43423978	43424555	-	CUFF.18263.1	XLOC_023944	SIGLEC15
chr18	48479706	48480588	-	CUFF.18330.1	XLOC_023986	none
chr18	56327099	56327322	-	CUFF.18400.1	XLOC_024036	none
chr18	60108385	60109311	-	CUFF.18440.1	XLOC_024062	ACTBP9
chr18	60110294	60110965	-	CUFF.18441.1	XLOC_024063	ACTBP9
chr18	72782935	72786624	-	CUFF.18539.1	XLOC_024128	none
chr18	73175677	73180696	-	CUFF.18553.1	XLOC_024137	none
chr19	1441946	1442831	-	CUFF.18709.1	XLOC_025537	none
chr19	2882862	2883445	-	CUFF.18771.1	XLOC_025576	none
chr19	7855434	7855904	-	CUFF.18970.1	XLOC_025679	CLEC4GP1
chr19	9635926	9636205	-	CUFF.19025.1	XLOC_025721	none
chr19	16438697	16439979	-	CUFF.19300.1	XLOC_025876	none
chr19	38886808	38888858	-	CUFF.19811.1	XLOC_026173	SPRED3
chr19	42037297	42037635	-	CUFF.19968.1	XLOC_026251	AC006129.1
chr19	44638010	44639192	-	CUFF.20069.1	XLOC_026312	none
chr19	45248701	45250664	-	CUFF.20096.1	XLOC_026322	none
chr19	47777624	47777907	-	CUFF.20212.1	XLOC_026384	none
chr19	48897412	48897658	-	CUFF.20255.1	XLOC_026408	none
chr19	57146816	57147157	-	CUFF.20678.1	XLOC_026653	none
chr19	57771068	57772796	-	CUFF.20693.1	XLOC_026663	CTC-444N24.8
chr19	58154354	58155286	-	CUFF.20723.1	XLOC_026672	none
chr2	7870767	7872478	-	CUFF.20879.1	XLOC_028740	AC092580.4
chr2	9245182	9246766	-	CUFF.20910.1	XLOC_028761	RP11-734K21.5
chr2	10271813	10272743	-	CUFF.20950.1	XLOC_028776	none
chr2	24714127	24714472	-	CUFF.21140.1	XLOC_028879	none
chr2	32580883	32582046	-	CUFF.21283.1	XLOC_028974	none
chr2	43902292	43903461	-	ENSG00000223658.5	XLOC_029058	AC011242.6
chr2	43902519	43903461	-	ENST00000475092.2	XLOC_029058	AC011242.6
chr2	46990922	46994474	-	CUFF.21439.1	XLOC_029090	none
chr2	48540991	48541357	-	CUFF.21470.1	XLOC_029108	none
chr2	61163954	61165184	-	ENST00000414613.1	XLOC_029176	NONOP2
chr2	66650587	66651370	-	CUFF.21648.1	XLOC_029242	none
chr2	67638134	67639201	-	CUFF.21669.1	XLOC_029252	none
chr2	71383972	71384468	-	CUFF.21729.1	XLOC_029294	none
chr2	78558676	78559102	-	CUFF.21860.1	XLOC_029351	none
chr2	85764494	85766231	-	CUFF.21906.1	XLOC_029400	none
chr2	87566098	87567278	-	CUFF.21948.1	XLOC_029427	IGKV3OR2-268
chr2	88988935	88991010	-	CUFF.21974.1	XLOC_029446	none
chr2	89063672	89064906	-	CUFF.21977.1	XLOC_029447	none
chr2	95872639	95873200	-	CUFF.22027.1	XLOC_029526	none
chr2	96198398	96199690	-	CUFF.22040.1	XLOC_029537	none
chr2	101193234	101193939	-	CUFF.22139.1	XLOC_029595	snoU13
chr2	101434008	101436474	-	CUFF.22141.1	XLOC_029599	none
chr2	103156358	103160346	-	CUFF.22170.1	XLOC_029613	none
chr2	106231759	106231975	-	CUFF.22208.1	XLOC_029637	none
chr2	106655195	106655654	-	CUFF.22215.1	XLOC_029641	none
chr2	106957863	106959482	-	CUFF.22221.1	XLOC_029645	none
chr2	108221738	108222077	-	CUFF.22238.1	XLOC_029656	none
chr2	109004447	109005441	-	CUFF.22270.1	XLOC_029670	SULT1C4
chr2	118191050	118191453	-	CUFF.22401.1	XLOC_029739	none
chr2	120444025	120448307	-	CUFF.22444.1	XLOC_029755	TMEM177
chr2	120987863	120990273	-	CUFF.22455.2	XLOC_029760	none
chr2	128649763	128650162	-	CUFF.22517.1	XLOC_029809	none
chr2	132480826	132481852	-	ENST00000448659.1	XLOC_029876	AC093724.2
chr2	143579719	143580021	-	CUFF.22676.1	XLOC_029931	none
chr2	155547201	155548159	-	CUFF.22745.2	XLOC_029998	none
chr2	162197325	162197837	-	ENST00000331934.4	XLOC_030055	AC009299.5
chr2	162197327	162197837	-	ENST00000482477.2	XLOC_030055	AC009299.5
chr2	171634601	171635008	-	CUFF.22946.1	XLOC_030112	AC007405.6
chr2	172604956	172606795	-	CUFF.22987.1	XLOC_030119	none
chr2	176955247	176957129	-	CUFF.23056.1	XLOC_030163	none
chr2	202833752	202835538	-	CUFF.23319.1	XLOC_030323	none
chr2	204102169	204102857	-	CUFF.23342.1	XLOC_030344	none
chr2	204603844	204604481	-	CUFF.23351.1	XLOC_030351	none
chr2	211543854	211544459	-	CUFF.23437.1	XLOC_030409	none
chr2	211544598	211545636	-	CUFF.23421.1	XLOC_030410	none
chr2	219080871	219081760	-	CUFF.23482.1	XLOC_030451	none
chr2	219119185	219119703	-	CUFF.23484.1	XLOC_030452	none
chr2	219717727	219718140	-	CUFF.23515.1	XLOC_030466	none
chr2	219862823	219863184	-	CUFF.23529.1	XLOC_030473	none
chr2	219912487	219913558	-	CUFF.23534.1	XLOC_030476	none
chr2	220293457	220294006	-	CUFF.23565.1	XLOC_030489	none
chr2	231914478	231916805	-	CUFF.23684.1	XLOC_030569	RP11-223I10.1
chr2	232239968	232240521	-	CUFF.23722.1	XLOC_030573	none
chr2	239309553	239310718	-	CUFF.23826.1	XLOC_030646	none
chr2	239831977	239832246	-	CUFF.23833.1	XLOC_030653	none
chr2	242743600	242744744	-	CUFF.23905.1	XLOC_030700	GAL3ST2
chr2	243029505	243030608	-	ENST00000567549.1	XLOC_030711	RP11-341N2.1
chr20	1188918	1189689	-	CUFF.23957.1	XLOC_031393	C20orf202
chr20	3224104	3226198	-	CUFF.24022.1	XLOC_031422	none
chr20	3787605	3789407	-	CUFF.24042.1	XLOC_031434	none
chr20	6746504	6746771	-	CUFF.24108.1	XLOC_031470	none
chr20	16209048	16209498	-	CUFF.24168.1	XLOC_031526	none
chr20	23412787	23413592	-	CUFF.24318.1	XLOC_031625	none
chr20	42092247	42092971	-	CUFF.24600.1	XLOC_031812	none
chr20	46599485	46602661	-	CUFF.24726.1	XLOC_031884	none
chr20	46605527	46606004	-	CUFF.24728.1	XLOC_031885	none
chr20	46647338	46650487	-	CUFF.24730.1	XLOC_031887	none
chr20	47001349	47004104	-	CUFF.24736.1	XLOC_031891	none
chr20	48899021	48902983	-	CUFF.24778.1	XLOC_031911	none
chr20	49715016	49715442	-	CUFF.24797.1	XLOC_031922	none
chr20	55550178	55550482	-	CUFF.24842.1	XLOC_031955	none
chr20	61069891	61070502	-	CUFF.24938.1	XLOC_032017	none
chr20	61319131	61322054	-	CUFF.24958.1	XLOC_032025	none
chr21	11168443	11168809	-	CUFF.25039.1	XLOC_032424	none
chr21	36017204	36017539	-	CUFF.25243.1	XLOC_032629	none
chr21	38012783	38013365	-	CUFF.25267.5	XLOC_032642	none
chr21	43006348	43006688	-	CUFF.25344.1	XLOC_032687	none
chr21	43118856	43120528	-	CUFF.25356.1	XLOC_032689	none
chr21	45582095	45585345	-	CUFF.25455.1	XLOC_032743	none
chr21	45878688	45879797	-	CUFF.25479.1	XLOC_032753	LRRC3
chr21	45889812	45892399	-	ENSG00000224747.1	XLOC_032754	AP001065.7
chr21	45896994	45898365	-	CUFF.25484.1	XLOC_032756	none
chr21	46711611	46713260	-	CUFF.25515.1	XLOC_032774	LINC00205
chr21	46823727	46824853	-	CUFF.25522.1	XLOC_032780	none
chr21	46975586	46976707	-	CUFF.25528.1	XLOC_032784	none
chr22	18213413	18213859	-	CUFF.25612.1	XLOC_033461	none
chr22	42062664	42063273	-	CUFF.26200.1	XLOC_033829	none
chr22	47075870	47076463	-	CUFF.26332.1	XLOC_033897	none
chr22	50349646	50353955	-	CUFF.26378.1	XLOC_033922	none
chr3	19653641	19654533	-	CUFF.26635.1	XLOC_035583	none
chr3	19654641	19656387	-	CUFF.26636.1	XLOC_035584	none
chr3	23431152	23431400	-	ENSG00000228171.1	XLOC_035599	AC121251.1
chr3	31572431	31573950	-	CUFF.26714.1	XLOC_035645	none
chr3	47054562	47055099	-	CUFF.26976.1	XLOC_035790	NRADDP
chr3	49710581	49711074	-	CUFF.27061.1	XLOC_035843	none
chr3	57738810	57740802	-	CUFF.27232.1	XLOC_035934	none
chr3	94249904	94251643	-	CUFF.27450.1	XLOC_036082	none
chr3	97476684	97478432	-	CUFF.27460.1	XLOC_036096	RP11-389G6.3
chr3	100079341	100080105	-	CUFF.27492.1	XLOC_036114	RP11-114I8.4
chr3	137483172	137483619	-	CUFF.28055.1	XLOC_036403	SOX14
chr3	137484329	137485223	-	CUFF.28056.1	XLOC_036404	SOX14
chr3	137752599	137755197	-	CUFF.28063.1	XLOC_036407	none
chr3	152555783	152557251	-	CUFF.28265.1	XLOC_036530	P2RY1
chr3	187167164	187169415	-	CUFF.28656.1	XLOC_036795	RP11-567G11.1
chr3	187246291	187246564	-	CUFF.28660.1	XLOC_036796	none
chr3	193583685	193585245	-	CUFF.28733.1	XLOC_036839	none
chr3	195347478	195348238	-	CUFF.28783.1	XLOC_036864	none
chr3	195354003	195354290	-	CUFF.28786.1	XLOC_036865	none
chr3	195354485	195355740	-	CUFF.28788.1	XLOC_036866	none
chr3	197376788	197377029	-	CUFF.28880.1	XLOC_036910	none
chr4	250445	251016	-	CUFF.28914.1	XLOC_038245	none
chr4	9002424	9002791	-	CUFF.29144.1	XLOC_038360	none
chr4	9533825	9534597	-	CUFF.29161.1	XLOC_038368	none
chr4	22728998	22729573	-	ENST00000421246.1	XLOC_038438	CDC42P6
chr4	25553960	25554991	-	CUFF.29331.1	XLOC_038453	none
chr4	38140806	38143091	-	CUFF.29461.1	XLOC_038499	none
chr4	38702670	38702974	-	CUFF.29428.1	XLOC_038504	none
chr4	49315103	49315411	-	CUFF.29550.1	XLOC_038583	none
chr4	49512570	49513162	-	CUFF.29553.1	XLOC_038587	none
chr4	69866288	69867239	-	CUFF.29684.1	XLOC_038713	none
chr4	71672962	71674454	-	CUFF.29733.1	XLOC_038730	RUFY3
chr4	72052397	72052987	-	CUFF.29794.1	XLOC_038736	none
chr4	72529384	72529825	-	CUFF.29782.1	XLOC_038739	none
chr4	74907140	74908313	-	CUFF.29819.1	XLOC_038756	none
chr4	88699009	88699952	-	CUFF.30004.1	XLOC_038866	none
chr4	92950057	92950855	-	CUFF.30057.1	XLOC_038891	AC093847.1
chr4	94751147	94752382	-	CUFF.30071.1	XLOC_038900	ATOH1
chr4	115599403	115599910	-	CUFF.30250.1	XLOC_039023	none
chr4	119771665	119772508	-	CUFF.30279.1	XLOC_039041	none
chr4	120231231	120231664	-	CUFF.30291.1	XLOC_039046	none
chr4	120234724	120235811	-	CUFF.30292.1	XLOC_039047	none
chr4	146479157	146480323	-	CUFF.30492.1	XLOC_039208	SMAD1
chr4	153855525	153856600	-	CUFF.30565.1	XLOC_039260	none
chr4	156654825	156655664	-	CUFF.30597.1	XLOC_039292	RP11-588K22.2
chr4	158532908	158533170	-	CUFF.30635.1	XLOC_039308	none
chr4	159201103	159201771	-	CUFF.30658.1	XLOC_039319	none
chr4	160024194	160025136	-	CUFF.30671.1	XLOC_039326	none
chr4	171118369	171119667	-	CUFF.30742.1	XLOC_039387	none
chr4	171119782	171120679	-	CUFF.30743.1	XLOC_039388	none
chr4	174429033	174430993	-	CUFF.30770.1	XLOC_039408	none
chr4	174433563	174433974	-	CUFF.30772.1	XLOC_039410	none
chr4	174434780	174435468	-	CUFF.30774.1	XLOC_039411	none
chr4	177255924	177263417	-	CUFF.30807.1	XLOC_039437	none
chr4	184277965	184279240	-	CUFF.30839.4	XLOC_039477	none
chr4	184265600	184267241	-	CUFF.30840.1	XLOC_039480	none
chr4	184328166	184328845	-	CUFF.30861.1	XLOC_039482	none
chr4	184369358	184370199	-	CUFF.30866.1	XLOC_039486	none
chr4	184653304	184655188	-	CUFF.30885.1	XLOC_039496	none
chr4	185195064	185195395	-	CUFF.30904.1	XLOC_039503	none
chr4	187092017	187092411	-	ENSG00000251008.1	XLOC_039528	ORAOV1P1
chr4	187095061	187096010	-	CUFF.30959.1	XLOC_039529	none
chr4	190194842	190195097	-	CUFF.30997.1	XLOC_039550	none
chr5	526647	527575	-	CUFF.31030.1	XLOC_041004	RP11-310P5.2
chr5	554326	554882	-	CUFF.31036.1	XLOC_041007	none
chr5	556780	557060	-	CUFF.31041.1	XLOC_041009	none
chr5	10652323	10656037	-	ENSG00000251196.1	XLOC_041104	RP11-54F2.1
chr5	34926392	34926781	-	CUFF.31323.1	XLOC_041241	none
chr5	36870746	36876843	-	CUFF.31357.1	XLOC_041256	none
chr5	42950982	42951197	-	CUFF.31415.1	XLOC_041310	none
chr5	44821261	44823147	-	CUFF.31470.1	XLOC_041335	none
chr5	61924480	61925807	-	CUFF.31633.1	XLOC_041441	none
chr5	63908067	63910439	-	CUFF.31659.1	XLOC_041448	RGS7BP
chr5	64315067	64315910	-	CUFF.31660.1	XLOC_041450	RP11-307L14.1
chr5	76032783	76033455	-	CUFF.31831.1	XLOC_041564	none
chr5	85648293	85649656	-	CUFF.31968.2	XLOC_041648	CTC-261N6.1
chr5	85708776	85709962	-	CUFF.31973.1	XLOC_041651	none
chr5	85852750	85853120	-	CUFF.31982.1	XLOC_041653	none
chr5	85855738	85856094	-	CUFF.31985.1	XLOC_041654	none
chr5	85916977	85917393	-	CUFF.31993.1	XLOC_041655	none
chr5	94942620	94943090	-	CUFF.32053.1	XLOC_041707	none
chr5	103454599	103455352	-	CUFF.32120.1	XLOC_041771	none
chr5	115387607	115387986	-	ENSG00000185641.5	XLOC_041831	CTD-2287O16.1
chr5	115387614	115387986	-	ENST00000469891.2	XLOC_041831	CTD-2287O16.1
chr5	120126431	120126793	-	CUFF.32265.1	XLOC_041863	CTD-2334D19.1
chr5	133844892	133848701	-	CUFF.32395.1	XLOC_041974	AC005355.2
chr5	135399548	135400414	-	CUFF.32435.1	XLOC_042003	none
chr5	140560083	140561053	-	CUFF.32543.1	XLOC_042067	PCDHB16
chr5	140597003	140603000	-	CUFF.32549.1	XLOC_042069	PCDHB14
chr5	159399674	159399980	-	CUFF.32862.1	XLOC_042238	none
chr5	175134678	175137761	-	CUFF.32997.1	XLOC_042337	none
chr5	178252204	178253485	-	CUFF.33084.1	XLOC_042382	none
chr5	178509681	178510195	-	ENSG00000253144.1	XLOC_042390	RP11-281O15.7
chr5	178510536	178513208	-	CUFF.33103.1	XLOC_042391	ZNF354C
chr5	178956440	178957817	-	CUFF.33108.1	XLOC_042398	none
chr5	179914507	179914941	-	CUFF.33149.1	XLOC_042417	none
chr6	1315038	1316528	-	CUFF.33219.1	XLOC_043968	none
chr6	1388613	1389686	-	CUFF.33221.3	XLOC_043969	none
chr6	1610145	1610607	-	CUFF.33231.1	XLOC_043975	none
chr6	3663475	3663882	-	CUFF.33268.1	XLOC_043996	none
chr6	5084687	5085791	-	CUFF.33313.1	XLOC_044014	PPP1R3G
chr6	5088578	5089383	-	CUFF.33314.1	XLOC_044015	none
chr6	7004525	7005387	-	CUFF.33349.1	XLOC_044035	none
chr6	8194620	8195512	-	CUFF.33359.1	XLOC_044043	none
chr6	16154731	16156795	-	CUFF.33438.1	XLOC_044099	none
chr6	16163066	16164123	-	CUFF.33442.1	XLOC_044102	RP1-13D10.3
chr6	16163608	16163993	-	ENST00000404531.1	XLOC_044102	RP1-13D10.3
chr6	18022487	18022899	-	CUFF.33457.3	XLOC_044110	none
chr6	26546409	26547450	-	CUFF.33564.1	XLOC_044186	HMGN4
chr6	27064834	27065425	-	CUFF.33575.1	XLOC_044194	none
chr6	27704779	27706273	-	ENST00000407924.2	XLOC_044210	RP1-97D16.1
chr6	28270526	28271441	-	CUFF.33646.1	XLOC_044234	none
chr6	29913992	29914544	-	CUFF.33724.1	XLOC_044291	none
chr6	30140483	30141076	-	CUFF.33736.1	XLOC_044302	none
chr6	31192119	31192835	-	ENSG00000255899.1	XLOC_044331	XXbac-BPG299F13.16
chr6	31446009	31446704	-	CUFF.33785.1	XLOC_044342	none
chr6	31587673	31588008	-	CUFF.33805.1	XLOC_044353	none
chr6	33055263	33055640	-	CUFF.33893.1	XLOC_044402	none
chr6	35181653	35182020	-	CUFF.33952.1	XLOC_044438	none
chr6	36080047	36081087	-	CUFF.33987.1	XLOC_044450	none
chr6	36083888	36086428	-	CUFF.33991.1	XLOC_044451	none
chr6	37136650	37137073	-	CUFF.34031.1	XLOC_044467	none
chr6	39055446	39059114	-	CUFF.34055.1	XLOC_044484	GLP1R
chr6	64156902	64157697	-	CUFF.34388.1	XLOC_044702	none
chr6	85080159	85080518	-	CUFF.34535.1	XLOC_044805	none
chr6	112423921	112426946	-	CUFF.34820.1	XLOC_044983	FAM229B
chr6	116397144	116397356	-	CUFF.34850.1	XLOC_045010	none
chr6	116579656	116580278	-	ENSG00000233558.1	XLOC_045014	RP3-486I3.4
chr6	123051297	123052160	-	CUFF.34921.1	XLOC_045050	none
chr6	123108318	123110365	-	CUFF.34934.1	XLOC_045051	SMPDL3A
chr6	127519370	127520488	-	CUFF.34963.1	XLOC_045070	none
chr6	139364720	139367933	-	CUFF.35096.1	XLOC_045173	none
chr6	160219474	160220019	-	CUFF.35315.1	XLOC_045338	none
chr6	160767686	160768801	-	CUFF.35328.1	XLOC_045343	none
chr6	165202557	165204382	-	CUFF.35359.1	XLOC_045361	none
chr6	168152271	168153305	-	CUFF.35408.1	XLOC_045384	none
chr6	168487845	168488627	-	CUFF.35423.1	XLOC_045392	none
chr6	168490193	168493236	-	CUFF.35424.1	XLOC_045393	none
chr6	169847266	169851976	-	CUFF.35472.1	XLOC_045416	none
chr6	170338599	170340125	-	CUFF.35484.1	XLOC_045423	none
chr6	170470145	170470520	-	CUFF.35502.1	XLOC_045433	none
chr6	170474790	170475682	-	CUFF.35506.3	XLOC_045434	none
chr7	393580	394138	-	CUFF.35556.1	XLOC_046907	none
chr7	8393547	8401764	-	CUFF.35739.1	XLOC_047002	none
chr7	10024446	10026108	-	CUFF.35755.1	XLOC_047005	none
chr7	13772148	13773560	-	CUFF.35795.1	XLOC_047021	none
chr7	16894303	16896858	-	CUFF.35830.1	XLOC_047049	none
chr7	17058778	17061188	-	CUFF.35835.1	XLOC_047051	none
chr7	23760930	23761401	-	ENSG00000234800.2	XLOC_047114	PCMTD1P3
chr7	25886326	25888923	-	CUFF.35950.1	XLOC_047134	none
chr7	29607504	29609119	-	CUFF.36027.1	XLOC_047175	none
chr7	31151025	31157727	-	CUFF.36050.1	XLOC_047187	ADCYAP1R1
chr7	33694644	33695079	-	CUFF.36089.1	XLOC_047210	none
chr7	35944931	35946694	-	CUFF.36112.1	XLOC_047227	none
chr7	44750762	44752380	-	CUFF.36225.1	XLOC_047307	none
chr7	56075814	56076291	-	CUFF.36361.1	XLOC_047379	none
chr7	63894929	63895814	-	CUFF.36439.1	XLOC_047465	RP11-321E8.1
chr7	65196141	65197057	-	CUFF.36526.9	XLOC_047492	none
chr7	65184947	65185478	-	CUFF.36530.1	XLOC_047493	none
chr7	65188408	65188670	-	CUFF.36533.1	XLOC_047494	none
chr7	77624416	77626118	-	CUFF.36747.1	XLOC_047615	RP5-1185I7.1
chr7	92030721	92031333	-	CUFF.36845.1	XLOC_047681	none
chr7	101457406	101458955	-	CUFF.37106.1	XLOC_047796	none
chr7	106547520	106549463	-	CUFF.37133.1	XLOC_047835	PIK3CG
chr7	120937748	120939852	-	CUFF.37277.1	XLOC_047923	none
chr7	139108205	139109584	-	CUFF.37483.1	XLOC_048065	none
chr7	141922051	141923872	-	CUFF.37547.1	XLOC_048097	RP11-1220K2.2
chr7	150595524	150595878	-	CUFF.37675.1	XLOC_048203	none
chr7	152225499	152225904	-	CUFF.37725.1	XLOC_048231	none
chr8	12008404	12008643	-	ENSG00000254866.2	XLOC_049636	DEFB109P3
chr8	12406890	12407598	-	CUFF.38021.1	XLOC_049650	none
chr8	15913112	15913790	-	CUFF.38040.1	XLOC_049670	none
chr8	21024531	21026611	-	CUFF.38103.1	XLOC_049699	none
chr8	22974876	22976010	-	CUFF.38132.1	XLOC_049718	TNFRSF10C
chr8	22976161	22979516	-	CUFF.38134.1	XLOC_049719	none
chr8	30041494	30042771	-	CUFF.38253.1	XLOC_049798	none
chr8	32622636	32623715	-	CUFF.38285.1	XLOC_049817	RP11-1002K11.1
chr8	32629635	32631606	-	CUFF.38290.1	XLOC_049820	none
chr8	37444436	37449339	-	CUFF.38339.1	XLOC_049851	none
chr8	37552130	37552812	-	CUFF.38343.1	XLOC_049854	none
chr8	53749978	53750536	-	CUFF.38488.1	XLOC_049968	none
chr8	55060415	55062108	-	CUFF.38509.1	XLOC_049984	MRPL15
chr8	60456721	60457562	-	CUFF.38561.1	XLOC_050027	none
chr8	63042171	63043854	-	CUFF.38598.1	XLOC_050050	none
chr8	73284976	73285523	-	CUFF.38703.1	XLOC_050131	none
chr8	91064327	91065552	-	CUFF.38926.1	XLOC_050253	none
chr8	93118866	93119248	-	CUFF.38946.1	XLOC_050269	none
chr8	93119387	93120108	-	CUFF.38947.1	XLOC_050270	none
chr8	97051744	97053592	-	CUFF.38988.1	XLOC_050308	none
chr8	103822133	103823626	-	CUFF.39080.1	XLOC_050386	KB-1732A1.1
chr8	122347014	122347447	-	CUFF.39202.1	XLOC_050482	none
chr8	127098554	127099674	-	CUFF.39272.1	XLOC_050531	none
chr8	128188922	128192595	-	CUFF.39308.1	XLOC_050544	none
chr8	129664085	129666000	-	CUFF.39341.1	XLOC_050562	none
chr8	134242517	134243929	-	CUFF.39394.1	XLOC_050587	WISP1
chr8	144974311	144974946	-	CUFF.39578.1	XLOC_050677	none
chr9	5128665	5129898	-	CUFF.39725.1	XLOC_051932	none
chr9	19451959	19453015	-	CUFF.39853.1	XLOC_052014	ACER2
chr9	21692614	21695244	-	CUFF.39873.1	XLOC_052051	KHSRPP1
chr9	31606331	31610456	-	CUFF.39929.1	XLOC_052099	none
chr9	68420069	68420964	-	CUFF.40223.1	XLOC_052337	none
chr9	68421239	68421496	-	CUFF.40225.1	XLOC_052338	none
chr9	69808600	69808807	-	CUFF.40255.1	XLOC_052357	none
chr9	70640680	70641154	-	CUFF.40273.1	XLOC_052371	none
chr9	74873491	74873921	-	CUFF.40315.1	XLOC_052401	none
chr9	74874178	74875135	-	CUFF.40316.1	XLOC_052402	none
chr9	78504308	78505423	-	CUFF.40392.1	XLOC_052428	none
chr9	79123559	79124523	-	CUFF.40378.1	XLOC_052432	none
chr9	87168890	87173449	-	CUFF.40450.1	XLOC_052478	none
chr9	91924841	91925873	-	CUFF.40529.1	XLOC_052516	none
chr9	92221836	92223440	-	CUFF.40538.1	XLOC_052519	none
chr9	92287576	92287880	-	CUFF.40540.1	XLOC_052520	none
chr9	95946433	95946656	-	CUFF.40650.1	XLOC_052562	none
chr9	97063665	97066248	-	CUFF.40653.1	XLOC_052576	ZNF169
chr9	102002758	102003080	-	CUFF.40803.1	XLOC_052639	none
chr9	102732545	102738562	-	CUFF.40810.1	XLOC_052644	STX17
chr9	107154745	107155292	-	CUFF.40855.1	XLOC_052670	none
chr9	107194563	107197066	-	CUFF.40859.1	XLOC_052671	none
chr9	108201759	108202125	-	CUFF.40879.1	XLOC_052683	none
chr9	110010984	110012504	-	CUFF.40898.1	XLOC_052696	none
chr9	113563828	113568696	-	CUFF.40941.1	XLOC_052737	MUSK
chr9	123574753	123575123	-	ENST00000603920.1	XLOC_052810	RP11-27I1.6
chr9	125085853	125086959	-	CUFF.41111.1	XLOC_052830	RP11-498E2.7
chr9	130185633	130186624	-	CUFF.41175.1	XLOC_052878	none
chr9	131123861	131125465	-	CUFF.41224.1	XLOC_052906	none
chr9	133376708	133377934	-	CUFF.41320.1	XLOC_052948	none
chr9	140147861	140149569	-	CUFF.41555.1	XLOC_053077	C9orf173
chrX	3219224	3220775	-	CUFF.41623.1	XLOC_054303	none
chrX	13025430	13027636	-	CUFF.41723.1	XLOC_054366	none
chrX	15805943	15806717	-	CUFF.41758.1	XLOC_054389	none
chrX	39865631	39868599	-	CUFF.41897.1	XLOC_054511	AC092198.1
chrX	48300892	48301321	-	CUFF.42006.1	XLOC_054592	none
chrX	49011499	49012467	-	CUFF.42058.8	XLOC_054614	none
chrX	56316201	56316661	-	CUFF.42215.1	XLOC_054713	none
chrX	56317255	56317869	-	CUFF.42198.1	XLOC_054714	none
chrX	73633017	73635099	-	CUFF.42389.1	XLOC_054831	none
chrX	73692852	73693788	-	ENST00000422644.2	XLOC_054833	HNRNPA1P25
chrX	78012536	78013871	-	CUFF.42440.1	XLOC_054862	LPAR4
chrX	78217381	78219450	-	CUFF.42442.1	XLOC_054863	P2RY10
chrX	78427655	78430801	-	CUFF.42444.1	XLOC_054864	GPR174
chrX	84528396	84529961	-	CUFF.42483.1	XLOC_054884	none
chrX	102946840	102947183	-	CUFF.42592.1	XLOC_054996	none
chrX	117265696	117266046	-	CUFF.42705.1	XLOC_055077	none
chrX	117322287	117324204	-	CUFF.42714.1	XLOC_055080	none
chrX	118932684	118932932	-	CUFF.42775.1	XLOC_055102	none
chrX	120184246	120184912	-	CUFF.42813.1	XLOC_055133	none
chrX	122314461	122314884	-	CUFF.42827.1	XLOC_055141	none
chrX	128903659	128904506	-	CUFF.42861.1	XLOC_055172	none
chrX	129700495	129700769	-	CUFF.42879.1	XLOC_055183	none
chrX	153656537	153656795	-	ENST00000360656.1	XLOC_055409	BX936347.1
chrY	59001874	59002220	-	CUFF.43467.1	XLOC_055932	none
chr1	2247783	2250625	+	CUFF.101.1	XLOC_000078	none
chr1	14154810	14169562	+	CUFF.348.1	XLOC_000234	none
chr1	20187867	20191696	+	CUFF.473.1	XLOC_000311	none
chr1	22482869	22483870	+	CUFF.525.2	XLOC_000349	none
chr1	22503729	22599610	+	CUFF.529.1	XLOC_000351	MIR4418
chr1	23737325	23738639	+	ENST00000445848.2	XLOC_000372	RP4-654C18.1
chr1	28012229	28040335	+	CUFF.751.1	XLOC_000467	RNU6-424P
chr1	39508402	39513944	+	CUFF.1023.1	XLOC_000620	none
chr1	59230420	59236383	+	CUFF.1445.1	XLOC_000879	AL136985.1
chr1	59232066	59236383	+	CUFF.1445.2	XLOC_000879	none
chr1	88928928	88931448	+	CUFF.1747.1	XLOC_001054	none
chr1	89790205	89800563	+	ENST00000428912.1	XLOC_001064	RP5-908D6.1
chr1	101629015	101629979	+	CUFF.1920.1	XLOC_001176	none
chr1	110360276	110363284	+	CUFF.2022.1	XLOC_001244	none
chr1	111112806	111266178	+	CUFF.2047.1	XLOC_001260	KCNA3
chr1	115823975	115825281	+	CUFF.2156.1	XLOC_001328	none
chr1	118302562	118339191	+	CUFF.2215.1	XLOC_001361	AL390877.1
chr1	119401703	119402453	+	CUFF.2237.1	XLOC_001367	none
chr1	120372010	120390663	+	CUFF.2278.1	XLOC_001383	NBPF7
chr1	120372016	120390663	+	CUFF.2278.2	XLOC_001383	NBPF7
chr1	120387725	120390663	+	CUFF.2278.3	XLOC_001383	NBPF7
chr1	143245823	143246210	+	ENST00000445742.1	XLOC_001409	RP11-782C8.8
chr1	161369190	161392126	+	CUFF.2877.1	XLOC_001799	RP11-122G18.7
chr1	163704766	163794820	+	CUFF.2921.1	XLOC_001827	RP4-640E24.1
chr1	166535415	166543011	+	ENST00000540928.1	XLOC_001853	FMO8P
chr1	185419805	185499890	+	CUFF.3253.1	XLOC_002049	none
chr1	185542254	185650032	+	CUFF.3260.1	XLOC_002050	GS1-204I12.4
chr1	204548286	204570478	+	CUFF.3475.2	XLOC_002190	none
chr1	208712259	208787198	+	CUFF.3585.1	XLOC_002252	RP11-565N2.1
chr1	219615713	219618727	+	CUFF.3703.1	XLOC_002337	RP11-95P13.1
chr1	236072377	236099492	+	CUFF.4081.1	XLOC_002536	RNU6-968P
chr1	249200571	249211600	+	ENST00000462488.1	XLOC_002674	PGBD2
chr10	90652	92824	+	ENST00000416477.1	XLOC_005279	RP11-631M21.6
chr10	2369596	2377243	+	CUFF.4274.2	XLOC_005300	none
chr10	2369596	2377243	+	CUFF.4274.1	XLOC_005300	none
chr10	3954122	3975087	+	CUFF.4300.1	XLOC_005317	none
chr10	3985082	3991571	+	CUFF.4302.1	XLOC_005320	none
chr10	4195840	4216918	+	CUFF.4313.1	XLOC_005324	none
chr10	4196361	4216918	+	CUFF.4313.2	XLOC_005324	none
chr10	4797945	4812377	+	CUFF.4324.1	XLOC_005330	none
chr10	10840427	10961953	+	CUFF.4420.1	XLOC_005387	none
chr10	22452021	22453235	+	ENST00000426134.1	XLOC_005471	RP11-108B14.1
chr10	25156574	25157119	+	ENST00000446973.1	XLOC_005495	RP11-129O7.2
chr10	29217761	29222942	+	CUFF.4635.2	XLOC_005530	none
chr10	29217766	29265609	+	CUFF.4635.3	XLOC_005530	none
chr10	30127385	30129206	+	CUFF.4653.1	XLOC_005540	none
chr10	32047994	32051058	+	CUFF.4682.2	XLOC_005555	none
chr10	65390451	65394231	+	CUFF.4990.1	XLOC_005788	MRPL35P2
chr10	65390451	65414474	+	CUFF.4990.2	XLOC_005788	MRPL35P2
chr10	73135521	73141139	+	CUFF.5112.1	XLOC_005854	none
chr10	74824884	74825225	+	ENST00000442202.1	XLOC_005874	RP11-344N10.4
chr10	81588025	81594191	+	CUFF.5244.1	XLOC_005938	none
chr10	122194495	122199888	+	ENST00000447093.1	XLOC_006300	RP11-572P18.2
chr10	122194495	122199888	+	CUFF.5803.3	XLOC_006300	RP11-572P18.2
chr10	134827205	134829872	+	CUFF.6039.2	XLOC_006411	none
chr10	134827205	134829872	+	CUFF.6039.1	XLOC_006411	none
chr11	6344745	6355503	+	CUFF.6307.1	XLOC_007704	none
chr11	13030696	13032647	+	ENST00000340901.4	XLOC_007787	RASSF10
chr11	61272546	61274267	+	CUFF.7036.1	XLOC_008252	none
chr11	64298516	64300442	+	ENST00000446065.1	XLOC_008323	AP006288.1
chr11	67085063	67098585	+	CUFF.7347.1	XLOC_008410	none
chr11	67085063	67155127	+	CUFF.7347.2	XLOC_008410	RN7SKP239
chr11	68050116	68052294	+	CUFF.7397.1	XLOC_008434	none
chr11	69633724	69642884	+	CUFF.7470.1	XLOC_008463	FGF3
chr11	69825821	69830357	+	CUFF.7500.1	XLOC_008466	none
chr11	87070794	87264263	+	CUFF.7750.1	XLOC_008656	CTD-2028E8.1
chr11	88155664	88161357	+	CUFF.7768.1	XLOC_008667	none
chr11	88160081	88161357	+	CUFF.7768.2	XLOC_008667	none
chr11	89701672	89707240	+	ENST00000332157.6	XLOC_008686	TRIM64
chr11	119776056	119815946	+	CUFF.8189.2	XLOC_008934	none
chr11	119776066	119815246	+	CUFF.8189.7	XLOC_008934	none
chr11	119776066	119815246	+	CUFF.8189.5	XLOC_008934	none
chr11	119776066	119815946	+	CUFF.8189.3	XLOC_008934	none
chr11	119776066	119821973	+	CUFF.8189.6	XLOC_008934	none
chr11	119776066	119821973	+	CUFF.8189.4	XLOC_008934	none
chr11	119813122	119816825	+	CUFF.8189.9	XLOC_008934	none
chr11	119816049	119821973	+	CUFF.8189.11	XLOC_008934	none
chr11	119816049	119821973	+	CUFF.8189.10	XLOC_008934	none
chr11	121544153	121552691	+	CUFF.8225.1	XLOC_008948	none
chr11	128160615	128163759	+	CUFF.8309.1	XLOC_009044	none
chr11	128172300	128175637	+	CUFF.8311.2	XLOC_009046	none
chr11	129188950	129201556	+	CUFF.8327.1	XLOC_009054	none
chr12	3060476	3065914	+	CUFF.8419.1	XLOC_010643	RNU6-1315P
chr12	9471772	9472488	+	CUFF.8600.1	XLOC_010746	none
chr12	16780833	16887632	+	CUFF.8747.1	XLOC_010836	RP11-69C13.1
chr12	46668913	46672829	+	CUFF.9030.1	XLOC_011013	none
chr12	63364107	63417983	+	CUFF.9453.1	XLOC_011288	LDHAL6CP
chr12	89934984	89937345	+	CUFF.9791.1	XLOC_011483	none
chr12	92951188	92977920	+	CUFF.9821.2	XLOC_011505	none
chr12	96525118	96539202	+	CUFF.9896.1	XLOC_011548	none
chr12	96525182	96545871	+	CUFF.9896.2	XLOC_011548	none
chr12	120754785	120756541	+	CUFF.10217.1	XLOC_011748	none
chr12	125226776	125227968	+	CUFF.10329.1	XLOC_011815	none
chr12	127545067	127630318	+	CUFF.10426.1	XLOC_011840	RP11-575F12.2
chr12	131363932	131367827	+	CUFF.10450.1	XLOC_011880	none
chr12	133532982	133560090	+	CUFF.10494.1	XLOC_011914	NANOGNBP2
chr12	133532989	133560090	+	CUFF.10494.2	XLOC_011914	NANOGNBP2
chr13	22615007	22850723	+	CUFF.10587.1	XLOC_013303	NME1P1
chr13	23506231	23509265	+	CUFF.10594.1	XLOC_013310	none
chr13	24531313	24532865	+	CUFF.10610.1	XLOC_013321	none
chr13	25690768	25693565	+	CUFF.10622.2	XLOC_013335	none
chr13	25690768	25693565	+	CUFF.10622.1	XLOC_013335	none
chr13	30221771	30229617	+	CUFF.10698.1	XLOC_013378	none
chr13	41707092	41761402	+	CUFF.10850.1	XLOC_013447	CALM2P3
chr13	43009341	43013005	+	CUFF.10871.3	XLOC_013462	none
chr13	53630875	53656406	+	CUFF.11053.2	XLOC_013562	none
chr13	74974257	74982853	+	CUFF.11181.1	XLOC_013663	none
chr13	76819463	76842013	+	CUFF.11198.2	XLOC_013676	none
chr13	76819520	76855440	+	CUFF.11198.4	XLOC_013676	none
chr13	76841522	76855440	+	CUFF.11198.5	XLOC_013676	none
chr13	91335649	91368882	+	CUFF.11264.3	XLOC_013734	none
chr13	91335649	91368882	+	CUFF.11264.1	XLOC_013734	none
chr13	91335677	91338257	+	CUFF.11264.4	XLOC_013734	none
chr13	91532559	91534950	+	CUFF.11276.1	XLOC_013736	none
chr13	95953888	95963232	+	CUFF.11321.1	XLOC_013750	RNY3P8
chr13	98700339	98702968	+	CUFF.11328.1	XLOC_013765	none
chr13	104881501	104901608	+	CUFF.11383.1	XLOC_013796	none
chr13	110242725	110250511	+	CUFF.11464.1	XLOC_013834	none
chr13	112519190	112655889	+	CUFF.11534.1	XLOC_013860	LINC00354
chr13	114205748	114208415	+	CUFF.11584.1	XLOC_013889	none
chr13	114444890	114448047	+	CUFF.11594.1	XLOC_013894	none
chr14	22180544	22181066	+	ENST00000390424.2	XLOC_014691	TRAV2
chr14	24236871	24238207	+	ENST00000604114.1	XLOC_014847	RP11-388E23.4
chr14	52753515	52755986	+	ENST00000565135.1	XLOC_015057	RP11-452D12.1
chr14	56295414	56429751	+	CUFF.12178.1	XLOC_015090	RP11-1012E15.1
chr14	56335199	56429751	+	CUFF.12178.2	XLOC_015090	RP11-1012E15.1
chr14	56410366	56429751	+	CUFF.12178.4	XLOC_015090	none
chr14	56410366	56429751	+	CUFF.12178.3	XLOC_015090	none
chr14	56423665	56429751	+	CUFF.12178.5	XLOC_015090	none
chr14	56424067	56429751	+	CUFF.12178.6	XLOC_015090	none
chr14	56430927	56439155	+	CUFF.12186.1	XLOC_015093	none
chr14	61584560	61589692	+	CUFF.12247.1	XLOC_015140	none
chr14	64108611	64118266	+	CUFF.12272.1	XLOC_015163	U3
chr14	84112921	84124927	+	CUFF.12560.1	XLOC_015317	none
chr14	89479686	89492437	+	CUFF.12587.2	XLOC_015347	none
chr14	89479686	89492437	+	CUFF.12587.1	XLOC_015347	none
chr14	101994351	102003273	+	CUFF.12823.1	XLOC_015537	none
chr14	101994352	102003273	+	CUFF.12823.2	XLOC_015537	none
chr14	103739523	103741412	+	CUFF.12892.1	XLOC_015568	none
chr15	21018628	21020287	+	ENST00000557243.2	XLOC_016735	GRAMD4P5
chr15	23977841	23980873	+	CUFF.13120.1	XLOC_016768	none
chr15	28791058	28794923	+	ENST00000567691.1	XLOC_016799	RP11-536P16.4
chr15	28834638	28836269	+	ENST00000507787.1	XLOC_016801	HERC2P9
chr15	65750912	65751872	+	ENST00000605455.1	XLOC_017176	RP11-349G13.3
chr15	71371963	71386987	+	CUFF.13807.1	XLOC_017222	none
chr15	71373632	71386987	+	CUFF.13807.2	XLOC_017222	none
chr15	78667648	78702117	+	CUFF.13962.1	XLOC_017329	RP11-5O23.1
chr15	78667674	78702117	+	CUFF.13962.2	XLOC_017329	RP11-5O23.1
chr15	78696435	78702117	+	CUFF.13962.4	XLOC_017329	none
chr15	83128128	83138742	+	ENST00000560984.1	XLOC_017384	CSPG4P10
chr15	86442112	86444248	+	CUFF.14106.1	XLOC_017421	none
chr15	93755297	93763001	+	CUFF.14243.1	XLOC_017501	none
chr15	100882398	100885837	+	CUFF.14329.1	XLOC_017564	SPATA41
chr16	16593402	16728363	+	CUFF.14799.1	XLOC_018751	RP11-467M13.3
chr16	17107601	17119655	+	CUFF.14814.1	XLOC_018755	none
chr16	29239842	29242842	+	CUFF.15005.1	XLOC_018878	none
chr16	77204542	77207445	+	CUFF.15666.2	XLOC_019357	none
chr16	79635074	79640550	+	CUFF.15691.1	XLOC_019372	none
chr16	85170738	85178396	+	CUFF.15760.1	XLOC_019417	none
chr16	85172204	85181584	+	CUFF.15760.2	XLOC_019417	none
chr16	89044090	89048662	+	CUFF.15858.1	XLOC_019489	none
chr16	90252405	90283343	+	ENST00000568418.1	XLOC_019515	AC137934.1
chr16	90282234	90289074	+	ENST00000569162.1	XLOC_019515	AC137934.1
chr16	90282436	90285872	+	ENST00000565635.1	XLOC_019515	AC137934.1
chr17	4963651	4965418	+	ENST00000576545.1	XLOC_020657	RP11-46I8.1
chr17	4963651	4965418	+	CUFF.16065.3	XLOC_020657	RP11-46I8.1
chr17	10747618	10751411	+	CUFF.16241.2	XLOC_020758	none
chr17	16931772	16932623	+	CUFF.16319.1	XLOC_020818	none
chr17	31274866	31277541	+	CUFF.16566.1	XLOC_021055	none
chr17	39479679	39485797	+	ENST00000428328.1	XLOC_021212	TBC1D3P7
chr17	40576703	40588389	+	CUFF.16832.1	XLOC_021233	none
chr17	41479909	41485954	+	CUFF.16901.1	XLOC_021265	none
chr17	48994532	49000846	+	CUFF.17149.1	XLOC_021415	none
chr17	48994771	49000846	+	CUFF.17149.2	XLOC_021415	none
chr17	63366822	63372849	+	CUFF.17374.1	XLOC_021557	none
chr17	77778190	77779180	+	CUFF.17707.1	XLOC_021726	none
chr17	77789685	77793787	+	CUFF.17710.2	XLOC_021728	none
chr17	79702439	79705366	+	CUFF.17803.4	XLOC_021771	none
chr18	8950362	8954593	+	CUFF.17982.2	XLOC_023195	none
chr18	11326269	11328831	+	ENST00000580702.1	XLOC_023219	RP11-93H10.1
chr18	20685771	20686491	+	CUFF.18111.1	XLOC_023298	none
chr18	25393148	25454633	+	CUFF.18157.1	XLOC_023331	none
chr18	28783173	28830404	+	CUFF.18168.1	XLOC_023343	none
chr18	56327089	56327661	+	CUFF.18399.1	XLOC_023490	none
chr18	72782296	72786613	+	CUFF.18538.3	XLOC_023601	none
chr18	72782296	72786613	+	CUFF.18538.1	XLOC_023601	none
chr18	73167388	73180704	+	CUFF.18554.1	XLOC_023607	none
chr18	77941563	77960875	+	ENST00000588950.1	XLOC_023649	AC139100.3
chr19	13267110	13271724	+	CUFF.19190.1	XLOC_024522	CTC-250I14.1
chr19	17980893	17982026	+	CUFF.19345.1	XLOC_024618	none
chr19	20858199	20861964	+	CUFF.19445.1	XLOC_024686	none
chr19	21565667	21569979	+	ENST00000594254.1	XLOC_024702	CTD-2561J22.2
chr19	23015003	23042224	+	ENST00000600766.1	XLOC_024732	ZNF723
chr19	31909006	31912149	+	CUFF.19568.1	XLOC_024783	none
chr19	38346461	38375460	+	CUFF.19793.1	XLOC_024913	none
chr19	46754483	46759155	+	CUFF.20170.1	XLOC_025093	none
chr19	50998429	51009180	+	CUFF.20375.1	XLOC_025197	none
chr2	7812574	7815897	+	CUFF.20874.1	XLOC_026752	none
chr2	8825236	8833412	+	CUFF.20895.1	XLOC_026759	none
chr2	9705784	9708829	+	CUFF.20919.1	XLOC_026771	none
chr2	9705799	9716175	+	CUFF.20919.2	XLOC_026771	none
chr2	11511912	11526618	+	CUFF.20982.2	XLOC_026808	none
chr2	15922795	15925807	+	CUFF.21043.1	XLOC_026829	none
chr2	28603680	28604477	+	CUFF.21213.1	XLOC_026943	none
chr2	36582106	36582781	+	CUFF.21302.1	XLOC_026995	RP11-490M8.1
chr2	43019984	43024180	+	CUFF.21364.2	XLOC_027040	none
chr2	49640139	49645286	+	CUFF.21480.1	XLOC_027099	none
chr2	62840912	62893937	+	CUFF.21589.1	XLOC_027175	AC092155.4
chr2	65534430	65535959	+	CUFF.21638.1	XLOC_027208	none
chr2	66360983	66419255	+	CUFF.21643.1	XLOC_027211	none
chr2	73511679	73513482	+	CUFF.21766.1	XLOC_027289	none
chr2	81708870	81775913	+	CUFF.21880.1	XLOC_027352	RNA5SP99
chr2	88000503	88037624	+	ENST00000427434.1	XLOC_027405	AC093616.4
chr2	88727597	88728134	+	ENST00000451912.1	XLOC_027416	AC012671.2
chr2	89968511	89969012	+	ENST00000519131.1	XLOC_027436	IGKV3D-31
chr2	91750979	91764049	+	CUFF.21985.3	XLOC_027469	none
chr2	95657625	95660107	+	ENST00000415716.1	XLOC_027490	AC103563.7
chr2	96455402	96463594	+	ENST00000471661.1	XLOC_027513	AC008268.2
chr2	97308474	97320635	+	ENST00000505256.2	XLOC_027521	FER1L5
chr2	106655169	106658094	+	CUFF.22214.1	XLOC_027619	none
chr2	108927346	108935740	+	CUFF.22277.2	XLOC_027648	RP11-443K8.1
chr2	114082697	114144710	+	CUFF.22364.1	XLOC_027715	none
chr2	114299186	114328304	+	CUFF.22369.1	XLOC_027722	RP11-395L14.5
chr2	114299514	114320875	+	ENST00000421970.1	XLOC_027722	RP11-395L14.5
chr2	119254295	119255254	+	CUFF.22425.1	XLOC_027746	none
chr2	120972757	120974855	+	ENST00000438005.1	XLOC_027765	MTND5P28
chr2	130959885	130970201	+	ENST00000430381.1	XLOC_027833	AC018804.6
chr2	146515728	146522947	+	CUFF.22699.1	XLOC_027942	none
chr2	169960340	169963711	+	CUFF.22921.1	XLOC_028064	none
chr2	193331602	193335752	+	CUFF.23221.1	XLOC_028231	none
chr2	202833009	202835449	+	CUFF.23318.1	XLOC_028301	none
chr2	207744142	207800030	+	CUFF.23387.1	XLOC_028356	none
chr20	3787283	3790563	+	CUFF.24041.1	XLOC_030772	none
chr20	3791756	3793043	+	CUFF.24045.1	XLOC_030773	none
chr20	6336135	6560799	+	CUFF.24123.1	XLOC_030805	RP11-199O14.1
chr20	19028388	19031327	+	CUFF.24223.2	XLOC_030875	none
chr20	21538061	21541218	+	CUFF.24274.1	XLOC_030900	none
chr20	21593206	21596688	+	CUFF.24276.1	XLOC_030901	none
chr20	22897409	22954842	+	CUFF.24295.1	XLOC_030910	RP11-189G24.2
chr20	25217207	25228584	+	CUFF.24351.1	XLOC_030940	none
chr20	29524475	29525734	+	CUFF.24380.2	XLOC_030954	none
chr20	48184685	48188460	+	CUFF.24755.1	XLOC_031195	none
chr20	48187166	48188460	+	CUFF.24755.2	XLOC_031195	none
chr20	49011667	49013099	+	CUFF.24786.1	XLOC_031212	none
chr20	49713637	49715420	+	CUFF.24796.1	XLOC_031224	none
chr20	55550169	55553135	+	CUFF.24841.1	XLOC_031259	none
chr20	55550176	55553135	+	CUFF.24841.2	XLOC_031259	none
chr20	55550178	55553135	+	CUFF.24841.4	XLOC_031259	none
chr20	56299708	56301485	+	CUFF.24866.2	XLOC_031276	none
chr20	59754251	59760205	+	CUFF.24906.2	XLOC_031307	none
chr20	59754251	59760205	+	CUFF.24906.1	XLOC_031307	none
chr20	60641513	60643090	+	CUFF.24914.1	XLOC_031310	none
chr20	62887094	62907006	+	ENST00000369758.4	XLOC_031375	PCMTD2
chr20	62887939	62891412	+	ENST00000609297.1	XLOC_031375	PCMTD2
chr20	62896865	62904898	+	ENST00000609818.1	XLOC_031375	PCMTD2
chr21	15373248	15377600	+	ENST00000457709.1	XLOC_032092	NF1P3
chr21	36017343	36020720	+	CUFF.25244.1	XLOC_032228	none
chr21	40148161	40158703	+	CUFF.25295.1	XLOC_032269	none
chr21	43187369	43196382	+	CUFF.25361.1	XLOC_032306	none
chr21	43188348	43196382	+	CUFF.25361.2	XLOC_032306	none
chr21	43461114	43464206	+	CUFF.25368.1	XLOC_032311	none
chr21	48055586	48069805	+	ENST00000397628.1	XLOC_032415	PRMT2
chr22	22509975	22510335	+	ENST00000448601.1	XLOC_032949	LL22NC03-30E12.10
chr22	22552960	22553411	+	ENST00000521342.1	XLOC_032956	IGLVI-56
chr22	22735135	22735715	+	ENST00000390297.2	XLOC_032972	IGLV1-44
chr22	22751369	22751861	+	ENST00000522485.1	XLOC_032973	IGLVI-42
chr22	22780158	22780651	+	ENST00000519982.1	XLOC_032978	IGLVI-38
chr22	25028882	25043727	+	ENST00000447261.2	XLOC_033069	BCRP3
chr22	25723219	25735942	+	ENST00000433457.2	XLOC_033082	CTA-246H3.8
chr22	27193171	27197553	+	CUFF.25858.1	XLOC_033096	none
chr22	44708858	44711032	+	CUFF.26280.1	XLOC_033338	none
chr3	12495643	12518128	+	CUFF.26528.1	XLOC_034026	none
chr3	27675325	27690814	+	CUFF.26679.6	XLOC_034118	RP11-222K16.1
chr3	58458043	58470444	+	CUFF.27250.1	XLOC_034433	none
chr3	66024754	66025948	+	CUFF.27314.1	XLOC_034472	none
chr3	71676796	71678605	+	CUFF.27354.1	XLOC_034498	none
chr3	109629897	109830267	+	CUFF.27615.2	XLOC_034706	RP11-457K10.2
chr3	109629897	109966307	+	CUFF.27615.1	XLOC_034706	RP11-457K10.2
chr3	110180160	110190416	+	CUFF.27625.1	XLOC_034708	none
chr3	112383938	112509146	+	CUFF.27660.1	XLOC_034723	RP11-572C15.5
chr3	112684043	112696710	+	CUFF.27667.1	XLOC_034726	CD200R1
chr3	122998957	123000538	+	CUFF.27797.1	XLOC_034812	none
chr3	128902875	128915148	+	CUFF.27928.1	XLOC_034890	none
chr3	132096045	132109520	+	CUFF.28010.1	XLOC_034926	RP11-65E22.2
chr3	149071686	149073283	+	CUFF.28200.1	XLOC_035049	none
chr3	149104733	149107769	+	CUFF.28207.1	XLOC_035052	none
chr3	164169049	164405609	+	CUFF.28358.1	XLOC_035151	RP11-71H9.2
chr3	187246453	187321193	+	CUFF.28661.1	XLOC_035317	none
chr3	189208790	189341107	+	CUFF.28695.1	XLOC_035333	none
chr3	193597554	193603280	+	CUFF.28735.1	XLOC_035367	none
chr3	195341818	195347104	+	ENST00000457750.1	XLOC_035394	AC069213.1
chr3	196704034	196706188	+	CUFF.28859.1	XLOC_035429	none
chr3	197879237	197896723	+	ENST00000431569.1	XLOC_035444	FAM157A
chr4	2763428	2765882	+	CUFF.29023.2	XLOC_036969	none
chr4	6765202	6767481	+	CUFF.29110.2	XLOC_037015	none
chr4	6765202	6769348	+	CUFF.29110.1	XLOC_037015	none
chr4	15921804	15922959	+	CUFF.29251.1	XLOC_037116	none
chr4	17372723	17393623	+	CUFF.29261.1	XLOC_037122	none
chr4	32226643	32230638	+	CUFF.29376.1	XLOC_037196	none
chr4	37762608	37764134	+	CUFF.29392.1	XLOC_037214	none
chr4	49552049	49559417	+	ENST00000513357.1	XLOC_037323	RP11-241F15.7
chr4	74904704	74908336	+	CUFF.29818.1	XLOC_037497	none
chr4	74906083	74908336	+	CUFF.29818.2	XLOC_037497	none
chr4	109262059	109287187	+	CUFF.30186.1	XLOC_037708	none
chr4	109287321	109293678	+	CUFF.30187.1	XLOC_037709	none
chr4	120255484	120299388	+	ENST00000508691.1	XLOC_037784	KLHL2P1
chr4	180980117	181147215	+	CUFF.30825.1	XLOC_038133	none
chr4	180980117	181157099	+	CUFF.30825.2	XLOC_038133	none
chr4	185186299	185195411	+	CUFF.30905.1	XLOC_038165	AC079080.1
chr4	185186776	185195411	+	CUFF.30905.2	XLOC_038165	AC079080.1
chr5	958287	960196	+	CUFF.31056.1	XLOC_039582	none
chr5	2101586	2103226	+	CUFF.31112.1	XLOC_039605	none
chr5	5790556	5796298	+	CUFF.31133.1	XLOC_039623	none
chr5	10319217	10332857	+	CUFF.31189.1	XLOC_039665	none
chr5	40415248	40431172	+	CUFF.31382.1	XLOC_039830	none
chr5	69171098	69216694	+	ENST00000506490.2	XLOC_040020	RP11-98J23.2
chr5	70046954	70087189	+	ENST00000433447.2	XLOC_040034	RP11-589F5.4
chr5	126565006	126567824	+	CUFF.32309.1	XLOC_040430	none
chr5	126565019	126567824	+	CUFF.32309.2	XLOC_040430	none
chr5	139976098	139992709	+	CUFF.32508.1	XLOC_040577	RP11-515C16.1
chr5	140111726	140113577	+	CUFF.32518.1	XLOC_040586	RP11-515C16.7
chr5	140700459	140704902	+	CUFF.32561.1	XLOC_040612	none
chr5	148844852	148846535	+	CUFF.32694.1	XLOC_040688	none
chr5	149063796	149101182	+	CUFF.32713.1	XLOC_040693	U3
chr5	149083596	149101182	+	CUFF.32713.2	XLOC_040693	none
chr5	149099348	149101182	+	CUFF.32713.3	XLOC_040693	none
chr5	174776210	174779661	+	CUFF.32986.1	XLOC_040875	none
chr5	179894081	179910348	+	CUFF.33142.2	XLOC_040961	none
chr6	868457	874570	+	CUFF.33203.4	XLOC_042454	none
chr6	874060	876614	+	CUFF.33203.5	XLOC_042454	none
chr6	1055763	1067699	+	CUFF.33211.1	XLOC_042456	none
chr6	1251157	1256866	+	CUFF.33213.1	XLOC_042460	none
chr6	3458880	3469460	+	CUFF.33263.1	XLOC_042489	none
chr6	6725183	6730114	+	CUFF.33340.1	XLOC_042533	none
chr6	8158405	8195218	+	CUFF.33358.1	XLOC_042546	none
chr6	8158440	8195218	+	CUFF.33358.2	XLOC_042546	none
chr6	8168049	8195218	+	CUFF.33358.3	XLOC_042546	none
chr6	8185628	8195218	+	CUFF.33358.4	XLOC_042546	none
chr6	8230227	8246846	+	CUFF.33361.1	XLOC_042547	none
chr6	8435801	8501546	+	CUFF.33367.1	XLOC_042551	none
chr6	8435877	8470795	+	CUFF.33367.2	XLOC_042551	none
chr6	8435877	8493943	+	CUFF.33367.3	XLOC_042551	none
chr6	8435886	8470795	+	CUFF.33367.5	XLOC_042551	none
chr6	14554291	14559578	+	CUFF.33429.2	XLOC_042593	none
chr6	14554291	14559578	+	CUFF.33429.1	XLOC_042593	none
chr6	16154366	16156605	+	CUFF.33437.1	XLOC_042602	none
chr6	16155235	16156605	+	CUFF.33437.2	XLOC_042602	none
chr6	18496937	18517645	+	CUFF.33463.1	XLOC_042622	none
chr6	29452583	29459288	+	CUFF.33684.1	XLOC_042798	MAS1L
chr6	29864431	29865563	+	ENST00000429813.1	XLOC_042816	HLA-T
chr6	29960986	29961382	+	ENST00000453923.1	XLOC_042822	DDX39BP2
chr6	32482223	32544549	+	CUFF.33859.1	XLOC_042912	HLA-DRB5
chr6	32861564	32871625	+	CUFF.33887.2	XLOC_042919	HLA-Z
chr6	32861564	32871625	+	CUFF.33887.1	XLOC_042919	HLA-Z
chr6	32861701	32871625	+	CUFF.33887.3	XLOC_042919	HLA-Z
chr6	48213525	48215828	+	CUFF.34282.1	XLOC_043132	none
chr6	52529946	52533953	+	ENST00000602367.1	XLOC_043162	RP1-152L7.5
chr6	64150671	64153485	+	ENST00000402043.2	XLOC_043207	RP3-407E4.4
chr6	109060530	109070182	+	CUFF.34755.1	XLOC_043471	none
chr6	110736958	110742421	+	CUFF.34781.1	XLOC_043489	none
chr6	126398232	126403543	+	CUFF.34953.1	XLOC_043599	none
chr6	126421711	126423447	+	CUFF.34956.1	XLOC_043600	none
chr6	144357755	144358841	+	ENST00000401791.2	XLOC_043731	RP3-340H11.2
chr6	154848363	154863658	+	CUFF.35248.2	XLOC_043799	none
chr6	167659549	167660886	+	CUFF.35397.4	XLOC_043875	none
chr6	167837735	167855354	+	CUFF.35403.3	XLOC_043878	none
chr6	168151943	168153191	+	CUFF.35407.1	XLOC_043879	none
chr6	169225619	169260913	+	CUFF.35440.1	XLOC_043897	none
chr6	170490087	170491608	+	CUFF.35513.1	XLOC_043930	none
chr6	171044839	171045633	+	ENST00000426839.1	XLOC_043946	XX-C2158C6.1
chr7	7030385	7137751	+	CUFF.35703.1	XLOC_045541	AC079804.1
chr7	8393582	8467775	+	CUFF.35737.2	XLOC_045552	none
chr7	13759109	13773558	+	CUFF.35793.2	XLOC_045590	none
chr7	13760512	13773558	+	CUFF.35793.3	XLOC_045590	none
chr7	16955704	17061184	+	CUFF.35836.1	XLOC_045614	AC098592.7
chr7	17020401	17061184	+	CUFF.35836.2	XLOC_045614	none
chr7	17029496	17060090	+	CUFF.35836.3	XLOC_045614	none
chr7	27275184	27277665	+	CUFF.36001.2	XLOC_045717	none
chr7	46608950	46611346	+	CUFF.36281.1	XLOC_045874	none
chr7	52341816	52485707	+	CUFF.36329.2	XLOC_045905	snoU13
chr7	52341816	52494361	+	CUFF.36329.1	XLOC_045905	snoU13
chr7	53847476	53847956	+	ENST00000604990.1	XLOC_045915	RP11-678B3.3
chr7	57472143	57476110	+	CUFF.36387.1	XLOC_045971	MIR3147
chr7	57472645	57476110	+	CUFF.36387.4	XLOC_045971	MIR3147
chr7	57474270	57476110	+	CUFF.36387.7	XLOC_045971	none
chr7	63465954	63476508	+	ENST00000330020.3	XLOC_046013	RP11-561N12.2
chr7	64035097	64060175	+	CUFF.36452.1	XLOC_046028	RP11-561N12.1
chr7	65238607	65267054	+	ENST00000414608.1	XLOC_046057	RP11-479O9.2
chr7	66744765	66751217	+	ENST00000413323.1	XLOC_046078	RP11-166O4.1
chr7	74306894	74322330	+	ENST00000394959.3	XLOC_046135	PMS2P5
chr7	74306894	74322330	+	ENST00000337023.5	XLOC_046135	PMS2P5
chr7	74696066	74701892	+	ENST00000455489.1	XLOC_046139	AC138783.11
chr7	74938329	74944214	+	ENST00000429058.1	XLOC_046143	AC004878.6
chr7	74966356	74972233	+	ENST00000438562.2	XLOC_046144	AC006014.10
chr7	77641310	77642426	+	CUFF.36754.1	XLOC_046174	none
chr7	81061047	81062112	+	ENST00000438285.1	XLOC_046190	AC004866.3
chr7	95025625	95027450	+	CUFF.36880.2	XLOC_046262	PON3
chr7	99605790	99606402	+	CUFF.36969.1	XLOC_046316	none
chr7	101229655	101230822	+	CUFF.37077.2	XLOC_046359	none
chr7	104829637	104830261	+	ENST00000603744.1	XLOC_046388	CTB-152G17.5
chr7	142389237	142389691	+	ENST00000498804.1	XLOC_046693	TRBVA
chr7	142419212	142419752	+	ENST00000477100.1	XLOC_046695	TRBVB
chr7	143295133	143301932	+	ENST00000414990.2	XLOC_046726	FAM115B
chr7	153444622	153446323	+	CUFF.37748.1	XLOC_046835	none
chr7	155683186	155686912	+	CUFF.37777.1	XLOC_046856	none
chr7	158799213	158801480	+	ENST00000417032.1	XLOC_046895	LINC00689
chr8	7122048	7125058	+	ENST00000506444.1	XLOC_048329	FAM90A3P
chr8	7122048	7125058	+	ENST00000444103.2	XLOC_048329	FAM90A3P
chr8	7122048	7132680	+	ENST00000545881.1	XLOC_048329	FAM90A3P
chr8	7129670	7132680	+	ENST00000509856.1	XLOC_048329	FAM90A4P
chr8	7580613	7583623	+	ENST00000527117.1	XLOC_048347	FAM90A18P
chr8	7580613	7591271	+	ENST00000451412.2	XLOC_048347	FAM90A18P
chr8	7588261	7591271	+	ENST00000526662.1	XLOC_048347	FAM90A18P
chr8	7588261	7591823	+	ENST00000452529.1	XLOC_048347	FAM90A18P
chr8	7595909	7598918	+	ENST00000528334.1	XLOC_048348	FAM90A8P
chr8	7603556	7607128	+	ENST00000533716.1	XLOC_048349	FAM90A17P
chr8	7603556	7614214	+	ENST00000412129.2	XLOC_048349	FAM90A17P
chr8	7611204	7614214	+	ENST00000533611.1	XLOC_048349	FAM90A17P
chr8	7611204	7614766	+	ENST00000456457.2	XLOC_048349	FAM90A17P
chr8	7618852	7621862	+	ENST00000527940.1	XLOC_048350	FAM90A9P
chr8	8247058	8256715	+	CUFF.37927.1	XLOC_048366	none
chr8	10713950	10715946	+	CUFF.37973.1	XLOC_048391	none
chr8	13553083	13563015	+	ENST00000532664.1	XLOC_048433	RP11-436P7.1
chr8	15901287	15914126	+	CUFF.38039.1	XLOC_048445	none
chr8	47460711	47462424	+	ENST00000523715.2	XLOC_048740	HSPA8P13
chr8	53746284	53750529	+	CUFF.38487.1	XLOC_048777	none
chr8	54235717	54276180	+	CUFF.38492.1	XLOC_048781	none
chr8	54235717	54313078	+	CUFF.38492.2	XLOC_048781	RP11-1081M5.2
chr8	73256818	73285554	+	CUFF.38702.1	XLOC_048921	RNA5SP271
chr8	86508303	86509187	+	CUFF.38884.2	XLOC_049015	none
chr8	97016752	97053665	+	CUFF.38987.1	XLOC_049080	none
chr8	103668528	103678627	+	CUFF.39078.1	XLOC_049148	none
chr8	119680693	119756500	+	CUFF.39164.2	XLOC_049219	none
chr8	119680693	119917293	+	CUFF.39164.1	XLOC_049219	RPS26P35
chr8	120264971	120276283	+	CUFF.39186.1	XLOC_049225	none
chr8	122346996	122348276	+	CUFF.39201.1	XLOC_049237	none
chr8	127097640	127099687	+	CUFF.39271.1	XLOC_049285	none
chr8	129199243	129205483	+	CUFF.39331.2	XLOC_049310	none
chr8	129785551	129789687	+	CUFF.39346.1	XLOC_049317	none
chr8	135733437	135734714	+	CUFF.39408.1	XLOC_049355	none
chr8	146277851	146279824	+	ENST00000524395.1	XLOC_049476	C8orf33
chr8	146277853	146279580	+	ENST00000534350.1	XLOC_049476	C8orf33
chr9	40293025	40337495	+	ENST00000451450.1	XLOC_051017	RP11-111G23.1
chr9	69477881	69478916	+	ENST00000446871.1	XLOC_051156	CYP4F25P
chr9	70662044	70663084	+	ENST00000417001.1	XLOC_051162	RP11-154P18.2
chr9	75980966	75983800	+	CUFF.40347.1	XLOC_051198	none
chr9	79130444	79221277	+	CUFF.40381.2	XLOC_051220	AL161626.1
chr9	79131426	79168058	+	CUFF.40381.3	XLOC_051220	RP11-214N16.2
chr9	87024426	87175321	+	CUFF.40449.1	XLOC_051275	none
chr9	87168858	87177344	+	CUFF.40449.2	XLOC_051275	none
chr9	88368221	88401490	+	ENST00000422653.1	XLOC_051283	RP11-213G2.1
chr9	88430881	88464426	+	ENST00000431724.1	XLOC_051284	RP11-213G2.3
chr9	92279900	92287959	+	CUFF.40539.1	XLOC_051329	none
chr9	92286069	92287959	+	CUFF.40539.2	XLOC_051329	none
chr9	96623312	96629880	+	CUFF.40611.1	XLOC_051375	none
chr9	96767606	96790140	+	CUFF.40634.1	XLOC_051380	none
chr9	96767849	96790140	+	CUFF.40634.2	XLOC_051380	none
chr9	103115300	103116696	+	CUFF.40814.3	XLOC_051464	none
chr9	103115300	103150441	+	CUFF.40814.1	XLOC_051464	none
chr9	103115300	103151167	+	CUFF.40814.2	XLOC_051464	none
chr9	125231420	125343149	+	CUFF.41117.2	XLOC_051615	RP11-542K23.9
chr9	139508888	139511641	+	CUFF.41483.1	XLOC_051829	none
chr9	139591987	139593339	+	CUFF.41499.1	XLOC_051834	none
chrX	7895827	8196425	+	CUFF.41681.1	XLOC_053168	RP11-692P14.1
chrX	13346056	13347986	+	CUFF.41729.3	XLOC_053199	GS1-600G8.4
chrX	17244879	17389871	+	CUFF.41772.1	XLOC_053226	CBX1P4
chrX	48015795	48025778	+	ENST00000442971.1	XLOC_053422	SSXP3
chrX	48056657	48058867	+	ENST00000437312.1	XLOC_053423	RP11-552E4.2
chrX	52613039	52615362	+	ENST00000422168.1	XLOC_053511	RP11-552J9.1
chrX	52651985	52659458	+	ENST00000454586.2	XLOC_053514	SSX8
chrX	56133857	56231776	+	CUFF.42240.5	XLOC_053559	none
chrX	64271897	64618572	+	CUFF.42259.1	XLOC_053585	CCT4P2
chrX	64295726	64618572	+	CUFF.42259.2	XLOC_053585	CCT4P2
chrX	78578943	78580714	+	ENST00000422742.2	XLOC_053711	KIF4CP
chrX	102213317	102219423	+	CUFF.42569.1	XLOC_053817	none
chrX	102659727	102690915	+	CUFF.42579.1	XLOC_053825	none
chrX	102705540	102730390	+	CUFF.42580.1	XLOC_053826	none
chrX	120337440	120892615	+	CUFF.42816.1	XLOC_053982	MIR3672
chrX	126930105	126930714	+	ENST00000446793.1	XLOC_054012	RP1-107N3.2
chrX	155227246	155240273	+	ENST00000244174.5	XLOC_054280	IL9R
chrY	6174083	6175961	+	ENST00000445200.1	XLOC_055474	AC006335.10
chrY	9502838	9506619	+	ENST00000426129.1	XLOC_055508	AC017019.1
chrY	17659096	17705211	+	ENST00000412493.1	XLOC_055550	STSP1
chrY	23655405	23662391	+	ENST00000326985.5	XLOC_055599	RBMY1HP
chrY	23823812	23835894	+	ENST00000434481.1	XLOC_055601	USP9YP3
chrY	25525631	25538844	+	ENST00000416956.1	XLOC_055629	PPP1R12BP2
chrY	25695956	25697532	+	ENST00000444014.1	XLOC_055632	AC009947.5
chrY	28121660	28132811	+	ENST00000338673.2	XLOC_055678	PRYP4
chrY	59330252	59343279	+	ENSTR0000244174.5	XLOC_055691	IL9R
chrY	59356742	59358225	+	ENSTR0000464205.1	XLOC_055691	WASH6P
chr1	1967229	1968192	-	CUFF.95.1	XLOC_002745	none
chr1	9470713	9477971	-	CUFF.231.2	XLOC_002834	none
chr1	9470713	9479833	-	CUFF.231.1	XLOC_002834	none
chr1	10869034	10875705	-	CUFF.273.1	XLOC_002851	none
chr1	16119387	16126745	-	CUFF.379.1	XLOC_002930	RP11-169K16.6
chr1	16119488	16126745	-	CUFF.379.2	XLOC_002930	RP11-169K16.6
chr1	20537631	20539658	-	CUFF.484.1	XLOC_002990	none
chr1	23903275	23904130	-	CUFF.573.1	XLOC_003038	none
chr1	39034359	39194250	-	CUFF.1015.1	XLOC_003259	RP11-334L9.1
chr1	39134893	39194250	-	CUFF.1015.2	XLOC_003259	RP11-334L9.1
chr1	39158598	39194250	-	CUFF.1015.3	XLOC_003259	RP11-334L9.1
chr1	39176094	39194221	-	CUFF.1015.4	XLOC_003259	RP11-334L9.1
chr1	39190459	39194221	-	CUFF.1015.5	XLOC_003259	none
chr1	48726376	48730438	-	CUFF.1285.1	XLOC_003403	none
chr1	59409937	59495427	-	CUFF.1461.1	XLOC_003501	RP4-794H19.4
chr1	60799313	60948723	-	CUFF.1471.2	XLOC_003510	none
chr1	60807508	60948723	-	CUFF.1471.3	XLOC_003510	none
chr1	87893317	87895158	-	CUFF.1739.1	XLOC_003682	none
chr1	92492309	92495528	-	CUFF.1798.1	XLOC_003721	none
chr1	116705044	116711377	-	CUFF.2168.1	XLOC_003942	RP5-1185H19.2
chr1	116831891	116878953	-	CUFF.2171.1	XLOC_003943	none
chr1	116857161	116878953	-	CUFF.2171.2	XLOC_003943	none
chr1	119885944	119899433	-	CUFF.2250.1	XLOC_003982	RP5-834N19.1
chr1	146492879	146596107	-	ENST00000444082.1	XLOC_004058	NBPF13P
chr1	156677857	156681610	-	CUFF.2735.1	XLOC_004295	none
chr1	165100746	165107231	-	CUFF.2927.1	XLOC_004425	none
chr1	168808653	168838987	-	CUFF.3018.1	XLOC_004471	none
chr1	171720683	171721165	-	ENST00000413827.1	XLOC_004508	RP4-560B9.5
chr1	177848069	177864138	-	CUFF.3132.1	XLOC_004554	none
chr1	178163477	178163844	-	ENST00000605307.1	XLOC_004557	RP11-21M7.2
chr1	178905888	178908160	-	CUFF.3161.1	XLOC_004565	none
chr1	192566780	192708594	-	CUFF.3293.10	XLOC_004664	RGS13
chr1	200845871	200857542	-	CUFF.3362.1	XLOC_004709	none
chr1	203507468	203525268	-	CUFF.3440.1	XLOC_004760	none
chr1	204677678	204684211	-	CUFF.3471.1	XLOC_004783	none
chr1	210463698	210467242	-	CUFF.3604.1	XLOC_004849	none
chr1	212807620	212811436	-	CUFF.3651.4	XLOC_004881	none
chr1	227893751	227894412	-	ENST00000400949.3	XLOC_005010	ZNF847P
chr1	229275571	229319491	-	CUFF.3945.1	XLOC_005057	none
chr1	235006448	235010888	-	CUFF.4053.1	XLOC_005127	none
chr1	238271036	238271867	-	ENST00000445891.1	XLOC_005165	YWHAQP9
chr1	242097904	242108264	-	CUFF.4130.1	XLOC_005187	none
chr10	5526632	5535877	-	CUFF.4357.1	XLOC_006484	none
chr10	23286798	23384277	-	CUFF.4549.1	XLOC_006618	AL139815.1
chr10	23669918	23686172	-	CUFF.4559.1	XLOC_006622	MIR1254-2
chr10	23680760	23687119	-	CUFF.4559.2	XLOC_006622	MIR1254-2
chr10	30130283	30132264	-	CUFF.4654.1	XLOC_006668	none
chr10	30150894	30152024	-	CUFF.4656.1	XLOC_006669	none
chr10	46657899	46681603	-	ENST00000431305.1	XLOC_006800	FRMPD2P2
chr10	48515349	48532205	-	CUFF.4872.1	XLOC_006830	none
chr10	48844800	48868504	-	ENST00000430359.1	XLOC_006832	FRMPD2P1
chr10	65929796	65930611	-	ENST00000599100.1	XLOC_006923	DBF4P1
chr10	66373313	66386662	-	CUFF.4996.1	XLOC_006924	RPL17P35
chr10	94966614	94969384	-	ENST00000420392.1	XLOC_007181	XRCC6P1
chr10	105725367	105726845	-	CUFF.5637.2	XLOC_007315	none
chr10	115242819	115251924	-	CUFF.5713.1	XLOC_007361	RP11-481H12.1
chr10	115806720	115842867	-	CUFF.5725.1	XLOC_007366	none
chr10	122843461	122845196	-	CUFF.5837.1	XLOC_007429	none
chr10	122912123	122918866	-	CUFF.5848.1	XLOC_007433	none
chr10	123050165	123162511	-	CUFF.5856.1	XLOC_007436	none
chr10	124207722	124210454	-	CUFF.5876.1	XLOC_007443	none
chr10	126899905	126907086	-	CUFF.5934.1	XLOC_007471	none
chr10	133476274	133478362	-	CUFF.5989.1	XLOC_007507	none
chr10	135166264	135167458	-	CUFF.6049.1	XLOC_007543	none
chr11	30381015	30383385	-	CUFF.6626.1	XLOC_009449	none
chr11	34620428	34622279	-	CUFF.6666.2	XLOC_009479	none
chr11	34620428	34622298	-	CUFF.6666.1	XLOC_009479	none
chr11	35072826	35073956	-	CUFF.6676.1	XLOC_009482	none
chr11	35119556	35125044	-	CUFF.6679.1	XLOC_009483	none
chr11	68996255	68999733	-	CUFF.7446.2	XLOC_009986	none
chr11	75412945	75413978	-	CUFF.7623.1	XLOC_010078	none
chr11	76008592	76056271	-	CUFF.7635.1	XLOC_010087	none
chr11	89790773	89796167	-	ENST00000531233.2	XLOC_010185	TRIM64EP
chr11	128173316	128204170	-	CUFF.8312.1	XLOC_010563	none
chr11	128242932	128243869	-	CUFF.8313.1	XLOC_010564	none
chr11	134931675	134945793	-	ENST00000532071.1	XLOC_010617	AP005135.2
chr12	10725600	10728235	-	CUFF.8645.1	XLOC_012086	none
chr12	31901748	31910015	-	CUFF.8928.2	XLOC_012263	RP11-467L13.5
chr12	49365658	49373320	-	CUFF.9092.2	XLOC_012401	WNT1
chr12	53026650	53028240	-	ENST00000550729.1	XLOC_012496	KRT128P
chr12	53145762	53147605	-	ENST00000547183.1	XLOC_012503	KRT127P
chr12	57852999	57853839	-	CUFF.9391.1	XLOC_012600	INHBE
chr12	67805175	67828177	-	CUFF.9506.1	XLOC_012689	NTAN1P3
chr12	67821274	67828089	-	CUFF.9506.3	XLOC_012689	none
chr12	67821274	67828190	-	CUFF.9506.2	XLOC_012689	none
chr12	89175063	89178071	-	CUFF.9780.2	XLOC_012825	none
chr12	89175063	89241138	-	CUFF.9780.3	XLOC_012825	none
chr12	89175063	89241149	-	CUFF.9780.1	XLOC_012825	none
chr12	96008173	96036587	-	CUFF.9887.1	XLOC_012884	Y_RNA
chr12	130502689	130504124	-	CUFF.10436.1	XLOC_013195	none
chr12	131757440	131758028	-	CUFF.10456.1	XLOC_013208	none
chr13	27054626	27056834	-	CUFF.10637.1	XLOC_014000	none
chr13	39783303	39802004	-	CUFF.10824.1	XLOC_014114	none
chr13	40767802	40771944	-	CUFF.10830.1	XLOC_014122	none
chr13	43294696	43319466	-	CUFF.10875.1	XLOC_014156	none
chr13	76819477	76855377	-	CUFF.11199.1	XLOC_014363	none
chr13	99407582	99408127	-	CUFF.11341.1	XLOC_014471	none
chr13	115095034	115099423	-	ENST00000446989.1	XLOC_014596	LINC01054
chr14	35863248	35866944	-	CUFF.11921.1	XLOC_015856	none
chr14	43429635	43435058	-	CUFF.11994.1	XLOC_015903	none
chr14	43434270	43435057	-	CUFF.11994.3	XLOC_015903	none
chr14	43449549	43942364	-	CUFF.11997.3	XLOC_015904	RP11-88E18.1
chr14	52777438	52779580	-	CUFF.12115.1	XLOC_015986	none
chr14	62950601	62955232	-	CUFF.12260.1	XLOC_016074	none
chr14	95024264	95027052	-	CUFF.12704.1	XLOC_016366	none
chr14	101903178	101925663	-	CUFF.12817.1	XLOC_016440	RP11-1029J19.2
chr14	104824930	104831992	-	CUFF.12934.1	XLOC_016502	none
chr14	105534376	105539293	-	CUFF.12962.1	XLOC_016521	none
chr14	105536042	105539293	-	CUFF.12962.2	XLOC_016521	none
chr14	105536042	105540449	-	CUFF.12962.3	XLOC_016521	none
chr14	106303099	106312010	-	ENST00000390556.2	XLOC_016551	IGHD
chr14	106712634	107011450	-	CUFF.13056.1	XLOC_016627	IGHV1-46
chr14	107282792	107283280	-	ENST00000390639.2	XLOC_016686	IGHV7-81
chr14	107083256	107083830	-	ENST00000390629.2	XLOC_016689	IGHV4-59
chr15	30860025	30863292	-	ENST00000565767.1	XLOC_017735	DNM1P50
chr15	31756286	31757996	-	CUFF.13205.1	XLOC_017746	none
chr15	32786204	32792547	-	ENST00000528049.2	XLOC_017755	RP11-632K20.2
chr15	54194717	54200931	-	CUFF.13596.1	XLOC_017986	none
chr15	62465735	62478264	-	CUFF.13671.1	XLOC_018051	none
chr15	95752348	95756322	-	CUFF.14258.1	XLOC_018425	none
chr15	96625049	96627812	-	CUFF.14274.1	XLOC_018432	none
chr15	98866852	98870645	-	CUFF.14306.1	XLOC_018452	none
chr15	102084822	102087180	-	CUFF.14355.1	XLOC_018490	none
chr16	14916282	14918563	-	ENST00000542005.1	XLOC_019785	ABCC6P2
chr16	28831045	28834236	-	CUFF.14992.1	XLOC_019922	RP11-1348G14.5
chr16	53398894	53406995	-	ENST00000565598.2	XLOC_020174	RP11-44F14.1
chr16	86881147	86983109	-	CUFF.15807.1	XLOC_020502	RP11-107C10.1
chr16	90182608	90192430	-	ENST00000563515.1	XLOC_020556	RP11-356C4.5
chr17	48608	54170	-	CUFF.15910.8	XLOC_021822	none
chr17	48608	54170	-	CUFF.15910.6	XLOC_021822	none
chr17	48608	54170	-	CUFF.15910.5	XLOC_021822	none
chr17	3867893	3868467	-	CUFF.16010.1	XLOC_021889	none
chr17	38843290	38845612	-	ENST00000428866.1	XLOC_022432	AC090283.3
chr17	53242084	53246112	-	CUFF.17172.2	XLOC_022711	none
chr17	68193552	68200318	-	CUFF.17468.1	XLOC_022886	none
chr18	20189522	20192804	-	CUFF.18106.1	XLOC_023831	none
chr18	29281968	29304516	-	CUFF.18183.1	XLOC_023891	LRRC37A7P
chr18	32987986	32988909	-	CUFF.18220.1	XLOC_023913	none
chr18	45988742	45996998	-	CUFF.18291.1	XLOC_023965	none
chr18	46521159	46547878	-	CUFF.18297.1	XLOC_023971	none
chr18	55563491	55567083	-	CUFF.18392.1	XLOC_024028	none
chr18	55563491	55567084	-	CUFF.18392.3	XLOC_024028	none
chr18	72848785	72850321	-	CUFF.18545.1	XLOC_024132	none
chr18	76804724	76808014	-	CUFF.18583.1	XLOC_024168	none
chr19	291654	297132	-	CUFF.18615.1	XLOC_025498	none
chr19	1736830	1745423	-	CUFF.18722.1	XLOC_025547	none
chr19	1736830	1747028	-	CUFF.18722.2	XLOC_025547	none
chr19	6552369	6554505	-	ENST00000594355.1	XLOC_025657	CTD-2396E7.7
chr19	19848264	19854872	-	CUFF.19418.1	XLOC_025938	none
chr19	22778281	22778965	-	ENST00000603174.1	XLOC_025990	CTC-457E21.10
chr19	31640831	31719039	-	CUFF.19561.1	XLOC_026041	CTC-439O9.3
chr19	42111696	42112026	-	ENST00000593340.1	XLOC_026252	DNAJC19P2
chr19	43783085	43788470	-	ENST00000455211.1	XLOC_026289	CEACAMP11
chr19	43879660	43883276	-	ENST00000378007.1	XLOC_026293	CD177P1
chr19	46737116	46753471	-	CUFF.20165.4	XLOC_026359	none
chr19	47741985	47747339	-	CUFF.20207.1	XLOC_026383	none
chr19	53560698	53561721	-	CUFF.20514.2	XLOC_026546	none
chr19	55630618	55631751	-	ENST00000587647.1	XLOC_026609	CTD-2587H24.1
chr2	10429230	10441342	-	CUFF.20955.1	XLOC_028781	SNORA51
chr2	12839151	12856945	-	CUFF.20996.1	XLOC_028804	RP11-333O1.1
chr2	31521834	31525557	-	CUFF.21260.2	XLOC_028961	none
chr2	38414150	38430109	-	CUFF.21324.1	XLOC_029011	RP11-314C9.2
chr2	46908193	46910714	-	CUFF.21434.1	XLOC_029088	none
chr2	65180367	65183054	-	CUFF.21620.1	XLOC_029224	none
chr2	78575901	78769014	-	CUFF.21864.1	XLOC_029352	AC064872.1
chr2	89997495	89998429	-	CUFF.21983.1	XLOC_029489	none
chr2	91723049	91723916	-	ENST00000419163.1	XLOC_029496	AC018696.5
chr2	95425004	95426024	-	ENST00000426492.1	XLOC_029509	CYP4F32P
chr2	108857214	108932037	-	CUFF.22273.1	XLOC_029666	SULT1C2
chr2	120986622	120990273	-	CUFF.22455.1	XLOC_029760	none
chr2	134684920	134711628	-	CUFF.22632.1	XLOC_029894	none
chr2	134714624	134740009	-	CUFF.22633.1	XLOC_029895	none
chr2	138781341	138970398	-	CUFF.22655.1	XLOC_029913	AC069394.1
chr2	143622998	143628600	-	CUFF.22678.1	XLOC_029933	none
chr2	156555479	156559257	-	CUFF.22750.1	XLOC_030007	none
chr2	156583597	156769631	-	CUFF.22751.1	XLOC_030008	none
chr2	156657335	156681664	-	CUFF.22751.2	XLOC_030008	none
chr2	156821399	156822417	-	CUFF.22762.1	XLOC_030010	none
chr2	157017506	157045255	-	CUFF.22782.1	XLOC_030015	none
chr2	169204835	169261356	-	CUFF.22908.1	XLOC_030089	none
chr2	171556881	171563488	-	CUFF.22940.2	XLOC_030110	none
chr2	171556881	171568491	-	CUFF.22940.3	XLOC_030110	none
chr2	187229793	187350869	-	CUFF.23141.8	XLOC_030217	MED28P3
chr2	187301529	187350869	-	CUFF.23141.9	XLOC_030217	none
chr2	200527524	200532165	-	CUFF.23266.1	XLOC_030293	none
chr2	216223745	216224743	-	CUFF.23456.1	XLOC_030420	none
chr20	5636848	5638145	-	CUFF.24084.1	XLOC_031461	none
chr20	11293200	11436266	-	CUFF.24148.1	XLOC_031498	RPS11P1
chr20	19190020	19191081	-	CUFF.24230.1	XLOC_031567	none
chr20	21885920	21888247	-	CUFF.24278.1	XLOC_031599	none
chr20	22456163	22464847	-	CUFF.24283.1	XLOC_031604	none
chr20	22598418	22601544	-	CUFF.24291.1	XLOC_031610	none
chr20	48385871	48389430	-	CUFF.24761.3	XLOC_031903	none
chr20	48385871	48392044	-	CUFF.24761.1	XLOC_031903	none
chr20	56008597	56014680	-	CUFF.24854.2	XLOC_031962	none
chr20	60641500	60643105	-	CUFF.24913.2	XLOC_032005	none
chr21	16115519	16116893	-	CUFF.25065.1	XLOC_032445	none
chr21	33996726	33997406	-	ENST00000411943.1	XLOC_032601	AP000275.64
chr21	43875130	43881098	-	CUFF.25389.1	XLOC_032706	none
chr21	46823727	46824785	-	CUFF.25522.2	XLOC_032780	none
chr22	38812642	38818510	-	CUFF.26112.1	XLOC_033782	none
chr22	38812642	38820173	-	CUFF.26112.2	XLOC_033782	none
chr22	42316179	42320202	-	CUFF.26216.1	XLOC_033836	CTA-250D10.23
chr22	42545877	42551007	-	ENST00000433633.1	XLOC_033847	CYP2D8P1
chr22	50238914	50242116	-	CUFF.26362.1	XLOC_033918	RP11-494O16.3
chr22	51220662	51221473	-	ENST00000413505.1	XLOC_033947	RABL2B
chr3	5052509	5068671	-	CUFF.26446.1	XLOC_035471	none
chr3	40342727	40351020	-	CUFF.26892.1	XLOC_035712	none
chr3	41119519	41143663	-	CUFF.26864.1	XLOC_035727	none
chr3	41120092	41127255	-	CUFF.26864.3	XLOC_035727	none
chr3	58685087	58689923	-	CUFF.27257.1	XLOC_035945	none
chr3	67291150	67292422	-	CUFF.27320.1	XLOC_035978	none
chr3	90090359	90094821	-	CUFF.27444.1	XLOC_036072	none
chr3	97716287	97754148	-	ENST00000470589.1	XLOC_036098	GABRR3
chr3	102292787	102368663	-	CUFF.27532.2	XLOC_036129	none
chr3	102296405	102368663	-	CUFF.27532.3	XLOC_036129	none
chr3	107752742	107757418	-	CUFF.27574.1	XLOC_036144	none
chr3	156450227	156460215	-	CUFF.28300.1	XLOC_036561	none
chr3	187141094	187142355	-	CUFF.28654.1	XLOC_036794	snoU13
chr3	187510409	187513476	-	CUFF.28664.1	XLOC_036800	none
chr3	197848259	197850145	-	ENST00000451150.1	XLOC_036919	AC073135.4
chr4	300985	331252	-	CUFF.28923.1	XLOC_038251	RP11-478C6.1
chr4	8711476	8712904	-	CUFF.29139.1	XLOC_038356	none
chr4	25532714	25571171	-	CUFF.29330.1	XLOC_038452	none
chr4	38603828	38608111	-	CUFF.29413.1	XLOC_038501	none
chr4	38608869	38613889	-	CUFF.29414.2	XLOC_038502	none
chr4	49240049	49247436	-	ENST00000506408.2	XLOC_038582	RP11-1281K21.1
chr4	56782160	56814242	-	CUFF.29595.1	XLOC_038632	AC110611.1
chr4	71946800	71975801	-	CUFF.29751.2	XLOC_038735	none
chr4	71946800	71988337	-	CUFF.29751.1	XLOC_038735	none
chr4	76101829	76174329	-	CUFF.29838.2	XLOC_038768	RP11-598G2.1
chr4	76137231	76174416	-	CUFF.29838.3	XLOC_038768	none
chr4	85447942	85457094	-	CUFF.29958.4	XLOC_038842	none
chr4	85447942	85459448	-	CUFF.29958.3	XLOC_038842	none
chr4	85447942	85479075	-	CUFF.29958.2	XLOC_038842	RPL3P13
chr4	85493848	85503813	-	CUFF.29962.1	XLOC_038844	none
chr4	85496947	85503813	-	CUFF.29962.2	XLOC_038844	none
chr4	94713317	94773874	-	CUFF.30065.1	XLOC_038898	ATOH1
chr4	115255995	115286115	-	CUFF.30247.1	XLOC_039022	none
chr4	124457124	124467470	-	CUFF.30354.2	XLOC_039086	none
chr4	124946454	124949519	-	CUFF.30358.1	XLOC_039090	none
chr4	156441844	156443548	-	CUFF.30595.1	XLOC_039291	none
chr4	158598433	158955287	-	CUFF.30638.1	XLOC_039310	RP11-312A15.3
chr4	161662557	161747128	-	CUFF.30667.1	XLOC_039333	RPS14P7
chr4	184268141	184280234	-	CUFF.30839.2	XLOC_039477	none
chr5	1127322	1130841	-	CUFF.31081.1	XLOC_041019	none
chr5	6342561	6349675	-	CUFF.31137.1	XLOC_041065	none
chr5	53961893	53999157	-	CUFF.31519.1	XLOC_041366	none
chr5	57446710	57447843	-	CUFF.31591.1	XLOC_041414	none
chr5	69493082	69503572	-	ENST00000508650.2	XLOC_041489	RP11-1415C14.4
chr5	72484622	72487435	-	CUFF.31784.2	XLOC_041522	none
chr5	72490663	72497814	-	CUFF.31785.1	XLOC_041523	none
chr5	78644964	78663079	-	CUFF.31867.1	XLOC_041580	none
chr5	85648293	85654614	-	CUFF.31968.1	XLOC_041648	CTC-261N6.1
chr5	87159184	87348210	-	CUFF.32001.1	XLOC_041667	none
chr5	128688145	128776337	-	CUFF.32328.1	XLOC_041926	MIR4460
chr5	129610229	130025321	-	CUFF.32331.1	XLOC_041930	AC004769.1
chr5	129610386	130153458	-	CUFF.32331.2	XLOC_041930	AC004769.1
chr5	133282613	133289059	-	CUFF.32377.1	XLOC_041963	none
chr5	147361578	147365715	-	CUFF.32657.1	XLOC_042131	none
chr5	174792270	174795826	-	CUFF.32990.1	XLOC_042333	none
chr5	180254144	180258031	-	CUFF.33161.1	XLOC_042426	LINC00847
chr6	285962	289780	-	CUFF.33185.3	XLOC_043952	none
chr6	1284646	1288191	-	CUFF.33216.3	XLOC_043966	none
chr6	1284646	1288191	-	CUFF.33216.1	XLOC_043966	none
chr6	1284646	1288266	-	CUFF.33216.2	XLOC_043966	none
chr6	1308832	1310670	-	CUFF.33218.2	XLOC_043967	none
chr6	1308832	1312007	-	CUFF.33218.1	XLOC_043967	none
chr6	1309150	1312007	-	CUFF.33218.3	XLOC_043967	none
chr6	1323729	1325670	-	CUFF.33221.2	XLOC_043969	none
chr6	1323729	1389693	-	CUFF.33221.1	XLOC_043969	RP4-668J24.2
chr6	3963206	3971594	-	CUFF.33286.1	XLOC_044002	none
chr6	6793497	6801386	-	CUFF.33344.1	XLOC_044031	BTF3P7
chr6	29458808	29459562	-	CUFF.33686.1	XLOC_044269	none
chr6	33215347	33216843	-	CUFF.33906.1	XLOC_044409	none
chr6	33215347	33217017	-	CUFF.33906.2	XLOC_044409	none
chr6	40850783	40857119	-	CUFF.34090.1	XLOC_044502	none
chr6	42420190	42422449	-	CUFF.34142.1	XLOC_044528	none
chr6	93294824	93299834	-	CUFF.34623.1	XLOC_044869	none
chr6	95272841	95399836	-	CUFF.34625.1	XLOC_044876	none
chr6	106127288	106340877	-	CUFF.34705.1	XLOC_044923	none
chr6	106899233	106905129	-	CUFF.34711.1	XLOC_044926	Y_RNA
chr6	109067855	109070639	-	CUFF.34756.1	XLOC_044946	none
chr6	112825692	112843449	-	CUFF.34823.1	XLOC_044990	none
chr6	127320875	127420398	-	CUFF.34960.1	XLOC_045069	none
chr6	150825947	150831436	-	ENST00000407887.1	XLOC_045258	RP11-291C6.1
chr6	154858695	154865060	-	CUFF.35250.1	XLOC_045286	none
chr6	159991225	160016222	-	CUFF.35306.1	XLOC_045333	RP3-393E18.2
chr6	165205842	165241154	-	CUFF.35363.1	XLOC_045363	none
chr6	167730143	167734821	-	CUFF.35399.1	XLOC_045380	none
chr6	168733533	168735102	-	CUFF.35434.1	XLOC_045399	none
chr6	170396248	170401308	-	CUFF.35491.1	XLOC_045427	none
chr6	171045261	171046865	-	ENST00000415530.1	XLOC_045449	XX-C2158C6.3
chr7	1561350	1563708	-	CUFF.35587.1	XLOC_046921	none
chr7	1601137	1602251	-	CUFF.35590.1	XLOC_046923	none
chr7	3133772	3154797	-	CUFF.35635.1	XLOC_046944	none
chr7	4473175	4476204	-	CUFF.35642.1	XLOC_046949	none
chr7	8467080	8469257	-	CUFF.35740.1	XLOC_047003	none
chr7	17183923	17208160	-	CUFF.35859.2	XLOC_047062	none
chr7	17183923	17245869	-	CUFF.35859.1	XLOC_047062	none
chr7	25978758	25980575	-	CUFF.35952.1	XLOC_047135	none
chr7	26638956	26657971	-	CUFF.35990.1	XLOC_047147	none
chr7	27453299	27458292	-	CUFF.36011.1	XLOC_047160	none
chr7	31535148	31566501	-	CUFF.36069.1	XLOC_047192	CCDC129
chr7	32620561	32801399	-	ENST00000417811.2	XLOC_047201	DPY19L1P1
chr7	38398113	38398763	-	ENST00000390346.2	XLOC_047248	TRGV3
chr7	63567200	63567950	-	ENST00000417994.1	XLOC_047456	RP11-3N2.8
chr7	65180753	65197057	-	CUFF.36526.2	XLOC_047492	none
chr7	65187008	65197057	-	CUFF.36526.3	XLOC_047492	none
chr7	72334467	72341076	-	ENST00000420373.1	XLOC_047537	SPDYE7P
chr7	73695071	73703354	-	CUFF.36659.1	XLOC_047567	none
chr7	74710744	74714647	-	ENST00000512776.1	XLOC_047575	AC138783.12
chr7	74944693	74988262	-	ENST00000310939.8	XLOC_047577	PMS2P2
chr7	93924806	93981472	-	CUFF.36866.1	XLOC_047700	none
chr7	94019941	94021532	-	CUFF.36869.1	XLOC_047701	none
chr7	150373921	150375006	-	ENST00000605154.1	XLOC_048198	RP11-632K21.6
chr7	155013777	155018785	-	CUFF.37758.1	XLOC_048253	none
chr7	155013777	155021722	-	CUFF.37758.2	XLOC_048253	none
chr7	155823330	155827277	-	CUFF.37788.1	XLOC_048266	none
chr8	6816811	6817683	-	ENST00000433042.1	XLOC_049524	DEFA9P
chr8	7437166	7440175	-	ENST00000400136.2	XLOC_049547	FAM90A23P
chr8	21024531	21026611	-	CUFF.38103.2	XLOC_049699	none
chr8	29525208	29527225	-	CUFF.38243.2	XLOC_049788	none
chr8	30430882	30434008	-	CUFF.38266.1	XLOC_049804	none
chr8	36929787	36933411	-	CUFF.38327.1	XLOC_049846	none
chr8	63047129	63077412	-	CUFF.38602.1	XLOC_050052	CTD-2571E19.3
chr8	67119839	67133429	-	CUFF.38647.1	XLOC_050084	none
chr8	73114986	73163800	-	ENST00000503430.1	XLOC_050129	RP11-656G20.1
chr8	86508286	86509127	-	CUFF.38883.3	XLOC_050225	none
chr8	86508286	86509152	-	CUFF.38883.2	XLOC_050225	none
chr8	86508286	86509255	-	CUFF.38883.1	XLOC_050225	none
chr8	118690315	118750482	-	CUFF.39157.2	XLOC_050454	none
chr8	119728667	119737226	-	CUFF.39167.1	XLOC_050458	none
chr8	119743496	119874131	-	CUFF.39169.1	XLOC_050459	RPS26P35
chr8	119845544	119874131	-	CUFF.39169.2	XLOC_050459	none
chr8	119848620	119874127	-	CUFF.39169.3	XLOC_050459	none
chr8	128152297	128153962	-	CUFF.39291.1	XLOC_050542	none
chr8	130703322	130713530	-	CUFF.39360.1	XLOC_050569	none
chr8	134375425	134376878	-	CUFF.39399.1	XLOC_050589	none
chr8	146047955	146052566	-	CUFF.39664.1	XLOC_050717	none
chr9	5576939	5604929	-	CUFF.39740.1	XLOC_051940	RP11-574F11.3
chr9	5576939	5628949	-	CUFF.39740.2	XLOC_051940	RP11-574F11.3
chr9	17589159	17591316	-	ENST00000428966.1	XLOC_052000	PABPC1P11
chr9	21699502	21768014	-	CUFF.39876.1	XLOC_052052	RN7SL151P
chr9	33503653	33510709	-	ENST00000379514.2	XLOC_052119	SUGT1P
chr9	41591299	41602024	-	ENST00000421476.2	XLOC_052229	ZNF658B
chr9	44019596	44020591	-	ENST00000439449.1	XLOC_052257	CYP4F60P
chr9	44672800	44676450	-	ENST00000430172.1	XLOC_052269	AL162415.1
chr9	68424386	68425152	-	CUFF.40228.1	XLOC_052339	none
chr9	68427861	68455375	-	ENST00000376334.3	XLOC_052340	RP11-764K9.4
chr9	68774632	68809906	-	ENST00000377476.3	XLOC_052341	PGM5P1
chr9	69777472	69777953	-	ENST00000457995.3	XLOC_052356	IGKV1OR-2
chr9	69801813	69882580	-	CUFF.40247.6	XLOC_052356	RP11-460N11.3
[truncated: 41 more rows]

## Sheet: Supplementary Table 2.
Supplementary Table 2. 520 differentially expressed lncRNAs between gastric cancer and paracancerous tissues
Gene ID	Gene Symbol	Up/Down	Source	baseMean	log2(fold_change)	lfcSE	test_stat	p_value	q_value
XLOC_046403	RP5-884M6.1	Up	GENCODE	93.6855	4.8747	0.918025	5.30999	1.09633e-07	6.78794e-05
XLOC_010816	RP11-134N1.2	Up	GENCODE	16.8161	2.94649	0.78999	3.72978	0.000191647	0.0136813
XLOC_050503	ATAD2	Up	GENCODE	1401.37	1.25208	0.321479	3.89475	9.83021e-05	0.00853082
XLOC_032699	TFF3	Up	GENCODE	2596.92	4.1752	0.968768	4.3098	1.63399e-05	0.00236182
XLOC_051715	RP11-247A12.8	Up	GENCODE	708.984	1.74601	0.490992	3.55608	0.000376423	0.0205412
XLOC_047595	SRCRB4D	Up	GENCODE	47.0874	1.82457	0.451093	4.04479	5.23711e-05	0.00560179
XLOC_038639	PPAT	Up	GENCODE	510.463	1.00166	0.25012	4.00472	6.20919e-05	0.0061892
XLOC_006947	RP11-227H15.4	Up	GENCODE	68.4665	3.13566	0.867386	3.61506	0.000300273	0.0183795
XLOC_019714	CARHSP1	Up	GENCODE	2276.74	1.18571	0.349877	3.38894	0.000701637	0.0307764
XLOC_040294	RP11-138J23.1	Up	GENCODE	25.4432	7.02544	1.254	5.6024	2.11403e-08	2.26878e-05
XLOC_003908	RP11-426L16.8	Up	GENCODE	48.305	2.41903	0.682088	3.54651	0.000390376	0.0211948
XLOC_045826	INHBA-AS1	Up	GENCODE	76.1273	2.57695	0.793983	3.2456	0.00117202	0.041512
XLOC_023153	RP11-838N2.4	Up	GENCODE	25.0845	1.63208	0.501217	3.25624	0.00112898	0.0406129
XLOC_012526	HOXC-AS5	Up	GENCODE	3.93214	5.04929	1.48866	3.39183	0.000694284	0.0305371
XLOC_000360	EPHB2	Up	GENCODE	1269.06	2.17505	0.613734	3.54396	0.000394166	0.0212929
XLOC_017535	CTD-2147F2.1	Up	GENCODE	44.9254	4.52921	0.947214	4.78161	1.73896e-06	0.000495465
XLOC_023586	CTD-2354A18.1	Up	GENCODE	22.3279	3.22843	0.799575	4.03768	5.3983e-05	0.00570135
XLOC_001299	RP3-522D1.1	Up	GENCODE	45.6678	2.58017	0.67434	3.82622	0.000130127	0.0105001
XLOC_013052	RP11-438N16.1	Up	GENCODE	47.6639	5.6127	0.863578	6.49935	8.06687e-11	2.16434e-07
XLOC_048268	AC073133.2	Up	GENCODE	5.17924	3.58581	1.07336	3.34074	0.000835549	0.0339258
XLOC_026491	KLK8	Up	GENCODE	194.05	7.11662	1.45986	4.87486	1.08886e-06	0.000357725
XLOC_026490	KLK7	Up	GENCODE	72.8081	3.05894	0.952364	3.21194	0.00131842	0.0446598
XLOC_014620	RP11-597A11.1	Up	GENCODE	3.68791	2.39274	0.73308	3.26396	0.00109868	0.0400602
XLOC_025210	CTC-518B2.12	Up	GENCODE	555.543	5.69898	0.927312	6.1457	7.96141e-10	1.70884e-06
XLOC_022278	CTD-2349P21.11	Up	GENCODE	90.1607	1.02287	0.29597	3.45598	0.000548303	0.0262696
XLOC_000288	RP1-20B21.4	Up	GENCODE	1402.5	1.20927	0.349652	3.45849	0.000543217	0.0261036
XLOC_000284	PADI1	Up	GENCODE	26.5737	6.69951	1.23239	5.43617	5.44377e-08	4.21345e-05
XLOC_010074	GDPD5	Up	GENCODE	396.634	1.15927	0.289675	4.00199	6.28126e-05	0.00620342
XLOC_050301	MIR3150B	Up	GENCODE	16.6443	2.46104	0.701352	3.50899	0.000449807	0.0232456
XLOC_045715	HOXA11-AS	Up	GENCODE	141.425	4.64495	1.33244	3.48604	0.000490221	0.0245924
XLOC_045714	HOXA-AS4	Up	GENCODE	355.639	4.42934	1.00523	4.4063	1.05149e-05	0.00184994
XLOC_035813	COL7A1	Up	GENCODE	1266.97	2.13638	0.583325	3.66241	0.000249855	0.0163502
XLOC_009973	MTL5	Up	GENCODE	191.729	1.43422	0.451623	3.17569	0.00149479	0.0481264
XLOC_014157	LINC01050	Up	GENCODE	10.7663	5.18034	1.19378	4.33946	1.42832e-05	0.00218982
XLOC_021534	TCAM1P	Up	GENCODE	11.5317	3.29723	0.822909	4.0068	6.15478e-05	0.00615402
XLOC_045496	TTYH3	Up	GENCODE	3285.33	1.33427	0.355051	3.75796	0.000171303	0.0126497
XLOC_030724	TRIB3	Up	GENCODE	482.597	1.86513	0.496448	3.75694	0.000172001	0.0126682
XLOC_016965	CTD-2382E5.1	Up	GENCODE	27.5816	3.2056	0.881583	3.63618	0.000276707	0.0176065
XLOC_019633	PKMYT1	Up	GENCODE	1982.24	1.69284	0.518948	3.26207	0.00110604	0.0402372
XLOC_047153	HOXA9	Up	GENCODE	498.653	4.28478	0.89978	4.76203	1.91657e-06	0.000531948
XLOC_047333	AC004901.1	Up	GENCODE	34.104	2.42029	0.746744	3.24112	0.0011906	0.0418235
XLOC_037491	CXCL6	Up	GENCODE	216.223	3.09004	0.885977	3.48773	0.000487149	0.0245066
XLOC_030113	AC007405.8	Up	GENCODE	12.3243	5.96384	1.15086	5.18209	2.19419e-07	0.00011581
XLOC_015661	CTD-2314B22.3	Up	GENCODE	203.395	2.91997	0.518727	5.6291	1.81156e-08	2.08303e-05
XLOC_000823	RP5-1024G6.5	Up	GENCODE	41.7201	1.03526	0.298371	3.4697	0.000521042	0.0254174
XLOC_050600	AC083843.1	Up	GENCODE	234.877	1.00476	0.303928	3.30593	0.000946613	0.0364996
XLOC_049406	C8orf31	Up	GENCODE	135.987	2.39645	0.692064	3.46275	0.000534675	0.0258296
XLOC_013972	ANKRD20A19P	Up	GENCODE	7.11097	4.72979	1.37072	3.45059	0.000559362	0.0266767
XLOC_021360	PRAC2	Up	GENCODE	36.6385	5.46672	1.3057	4.18681	2.82908e-05	0.00350546
XLOC_012252	FAM60A	Up	GENCODE	2197.6	1.24378	0.366291	3.39561	0.000684761	0.0302881
XLOC_024926	CTD-2540F13.2	Up	GENCODE	24.241	2.45198	0.676857	3.62259	0.00029167	0.0181637
XLOC_021197	AC004231.2	Up	GENCODE	331.725	4.00588	0.859754	4.65933	3.1724e-06	0.000756583
XLOC_007282	RP11-190J1.3	Up	GENCODE	31.4783	5.17959	1.12957	4.58545	4.53004e-06	0.00100076
XLOC_014844	DHRS2	Up	GENCODE	501.939	4.19105	0.841953	4.97777	6.43218e-07	0.000272488
XLOC_003052	MYOM3	Up	GENCODE	111.693	3.02585	0.915501	3.30513	0.000949313	0.0365599
XLOC_002205	LEMD1-AS1	Up	GENCODE	50.7775	3.94158	0.854794	4.61115	4.0045e-06	0.000924992
XLOC_030098	LRP2	Up	GENCODE	25.7471	2.84119	0.747711	3.79985	0.000144782	0.0112738
XLOC_008324	SLC22A11	Up	GENCODE	7.15952	4.80659	1.06937	4.4948	6.96357e-06	0.00134251
XLOC_051642	RP11-175D17.3	Up	GENCODE	8.24486	3.01927	0.750778	4.02152	5.78227e-05	0.0059367
XLOC_002796	RP1-202O8.2	Up	GENCODE	13.0461	3.59202	0.979225	3.66823	0.00024424	0.0160809
XLOC_032751	AP001065.2	Up	GENCODE	95.2933	1.54507	0.444221	3.47816	0.000504867	0.0248923
XLOC_045407	RP11-417E7.2	Up	GENCODE	5.17508	2.24349	0.69733	3.21726	0.00129423	0.0442345
XLOC_045406	RP11-417E7.1	Up	GENCODE	8.83408	2.1493	0.643247	3.34133	0.000833767	0.0339258
XLOC_011932	SLC6A12	Up	GENCODE	88.6144	2.55925	0.777735	3.29065	0.000999566	0.0378585
XLOC_006417	ZNF511	Up	GENCODE	1592.81	1.26614	0.386266	3.27789	0.00104588	0.0390658
XLOC_033369	RP11-191L9.4	Up	GENCODE	21.1285	4.26294	0.931192	4.57794	4.69584e-06	0.00102153
XLOC_015232	RP6-114E22.1	Up	GENCODE	36.2233	5.33079	0.968591	5.50365	3.72003e-08	3.40639e-05
XLOC_002797	TNFRSF25	Up	GENCODE	1259.54	1.01011	0.317665	3.17979	0.00147381	0.0478818
XLOC_019465	RP11-863P13.1	Up	GENCODE	9.81682	2.95759	0.706283	4.18755	2.8198e-05	0.00350546
XLOC_027869	LINC01087	Up	GENCODE	9.028	4.89517	1.25161	3.91108	9.18843e-05	0.00817212
XLOC_036341	RP11-93K22.6	Up	GENCODE	9.08728	3.58147	0.816213	4.38791	1.14444e-05	0.00194955
XLOC_022717	RP11-515E23.1	Up	GENCODE	7.86952	2.44442	0.723568	3.37829	0.000729388	0.0314791
XLOC_044795	RP11-379B8.1	Up	GENCODE	68.4442	2.3932	0.736649	3.24877	0.00115905	0.0412341
XLOC_043524	RP11-346D19.1	Up	GENCODE	4.89403	4.25893	1.09925	3.8744	0.00010689	0.00910429
XLOC_047776	RP11-126L15.4	Up	GENCODE	27.4068	1.76236	0.413161	4.26556	1.99405e-05	0.00274361
XLOC_025136	SULT2B1	Up	GENCODE	276.603	3.13863	0.826187	3.79894	0.000145317	0.0112738
XLOC_028078	GAD1	Up	GENCODE	158.834	4.75131	0.697122	6.81561	9.38655e-12	3.35788e-08
XLOC_016280	DIO2	Up	GENCODE	1198.04	2.12896	0.666149	3.19592	0.00139386	0.0461694
XLOC_000272	RP4-798A10.7	Up	GENCODE	28.2732	1.22991	0.380165	3.23521	0.00121555	0.0424007
XLOC_053202	EGFL6	Up	GENCODE	239.801	3.46508	0.841107	4.11966	3.79432e-05	0.00449125
XLOC_010280	RP11-94P11.4	Up	GENCODE	30.9697	4.21422	0.790736	5.32948	9.84923e-08	6.47155e-05
XLOC_018979	RP11-67H24.2	Up	GENCODE	23.077	2.45515	0.650633	3.77348	0.000160985	0.0121954
XLOC_002556	RP11-177F15.1	Up	GENCODE	7.34577	3.95664	1.18883	3.32819	0.000874128	0.034745
XLOC_033049	MMP11	Up	GENCODE	1331.65	3.44151	0.695768	4.94634	7.56221e-07	0.000283108
XLOC_052073	LRRC19	Up	GENCODE	65.9463	3.56975	0.821621	4.34476	1.39425e-05	0.00215814
XLOC_007423	WDR11-AS1	Up	GENCODE	358.293	3.5034	0.796296	4.39962	1.08439e-05	0.00189746
XLOC_054300	ARSE	Up	GENCODE	501.546	1.80034	0.519708	3.46413	0.000531957	0.0258296
XLOC_004443	GPA33	Up	GENCODE	1162.44	3.38506	0.985761	3.43396	0.000594828	0.0276274
XLOC_045677	STK31	Up	GENCODE	307.516	3.92785	0.753407	5.21344	1.8537e-07	0.000101664
XLOC_004942	RP11-191N8.2	Up	GENCODE	126.931	4.6451	0.869076	5.34488	9.04786e-08	6.06885e-05
XLOC_004944	RP11-400N13.3	Up	GENCODE	16.0686	3.67249	0.998595	3.67766	0.000235382	0.0157507
XLOC_048375	RP11-10A14.5	Up	GENCODE	13.7445	4.35413	1.00754	4.32155	1.54937e-05	0.00226744
XLOC_018443	CTD-2147F2.2	Up	GENCODE	14.7811	3.16043	0.890317	3.54978	0.00038555	0.0210037
XLOC_018442	RP11-315L6.1	Up	GENCODE	3.96857	4.67082	1.33866	3.48917	0.000484518	0.0244507
XLOC_041470	RP11-83M16.6	Up	GENCODE	63.969	3.88126	0.846929	4.58275	4.58896e-06	0.00100508
XLOC_049249	FAM83A	Up	GENCODE	96.8367	4.16566	1.07779	3.865	0.000111089	0.00933841
XLOC_019450	RP11-899L11.1	Up	GENCODE	3.31368	2.68865	0.767881	3.50139	0.000462831	0.0237257
XLOC_050156	CASC9	Up	GENCODE	132.421	3.61043	0.917934	3.93321	8.38193e-05	0.00779956
XLOC_003810	COL11A1	Up	GENCODE	289.115	5.03019	0.933774	5.38694	7.16667e-08	5.12751e-05
XLOC_045383	RP11-351J23.2	Up	GENCODE	38.6237	3.56277	0.717402	4.9662	6.82768e-07	0.000278258
XLOC_034780	RP11-174O3.3	Up	GENCODE	10.1113	4.62048	1.30708	3.53495	0.000407851	0.0217403
XLOC_012113	GPR19	Up	GENCODE	52.2582	1.40144	0.389186	3.60095	0.000317061	0.0186387
XLOC_050548	CASC8	Up	GENCODE	116.945	1.6184	0.469446	3.44746	0.000565878	0.0267927
XLOC_014235	DLEU7	Up	GENCODE	159.715	1.66706	0.489106	3.40838	0.000653504	0.0294479
XLOC_014237	GUCY1B2	Up	GENCODE	63.3895	3.85044	0.775875	4.9627	6.95186e-07	0.000279376
XLOC_054024	UTP14A	Up	GENCODE	1023.05	1.0513	0.332135	3.16528	0.00154936	0.0493462
XLOC_003512	RP11-776H12.1	Up	GENCODE	77.8808	3.45545	0.804481	4.29526	1.74491e-05	0.00246399
XLOC_036582	RARRES1	Up	GENCODE	582.627	1.66514	0.46344	3.59299	0.000326902	0.0188285
XLOC_032805	AP000525.10	Up	GENCODE	12.5633	2.72033	0.743251	3.66005	0.00025217	0.0164017
XLOC_014134	TPTE2P5	Up	GENCODE	562.355	1.24438	0.39183	3.17582	0.00149412	0.0481264
XLOC_010110	ALG8	Up	GENCODE	1374.7	1.1913	0.350826	3.3957	0.000684535	0.0302881
XLOC_018769	RP11-626G11.4	Up	GENCODE	12.5331	1.98503	0.535695	3.70552	0.000210956	0.014575
XLOC_030702	AC114730.3	Up	GENCODE	30.4045	2.84354	0.742392	3.83025	0.000128016	0.0103557
XLOC_001865	DUSP27	Up	GENCODE	75.6005	4.3448	1.24096	3.50117	0.000463222	0.0237257
XLOC_001864	RP11-102C16.3	Up	GENCODE	871.19	3.38478	0.970419	3.48795	0.000486734	0.0245066
XLOC_029697	MIR4435-1HG	Up	GENCODE	854.792	1.49634	0.462867	3.23276	0.001226	0.0426267
XLOC_041536	ENC1	Up	GENCODE	3949.85	1.35037	0.366895	3.68053	0.000232747	0.0157427
XLOC_031665	MIR663A	Up	GENCODE	113.643	1.45611	0.429955	3.38665	0.000707527	0.0309505
XLOC_022642	TTLL6	Up	GENCODE	150.455	3.38264	0.777905	4.34839	1.37141e-05	0.00215384
XLOC_007876	CTD-2507G9.1	Up	GENCODE	62.6855	2.7361	0.86459	3.16462	0.00155285	0.0493538
XLOC_002967	RCC2	Up	GENCODE	4821.33	1.111	0.29554	3.75923	0.000170437	0.0126437
XLOC_019908	RP11-57A19.2	Up	GENCODE	14.3717	3.48622	0.938718	3.71382	0.000204157	0.0142273
XLOC_038441	RP11-380P13.2	Up	GENCODE	5.78947	2.73473	0.8081	3.38415	0.000713999	0.030981
XLOC_003387	CYP4A22-AS1	Up	GENCODE	38.6487	1.92638	0.443289	4.34566	1.38855e-05	0.00215814
XLOC_025287	ZNF761	Up	GENCODE	1018.85	1.02785	0.275668	3.72856	0.000192578	0.013687
XLOC_047314	SNHG15	Up	GENCODE	691.261	1.00422	0.291941	3.43978	0.000582177	0.0273233
XLOC_031371	LINC00176	Up	GENCODE	24.9462	1.23419	0.345018	3.57718	0.000347319	0.0196871
XLOC_019568	RP11-616M22.7	Up	GENCODE	11.9967	3.85275	1.01285	3.80387	0.00014245	0.011241
XLOC_031927	SALL4	Up	GENCODE	88.3713	3.71375	0.669015	5.55106	2.83938e-08	2.85677e-05
XLOC_048237	XRCC2	Up	GENCODE	204.747	1.51962	0.467086	3.2534	0.00114034	0.0408392
XLOC_052056	CDKN2A	Up	GENCODE	338.76	2.53692	0.569802	4.45229	8.49612e-06	0.00157208
XLOC_043684	RP11-95M15.1	Up	GENCODE	6.54049	3.80719	1.17273	3.24642	0.00116867	0.0414388
XLOC_012727	BEST3	Up	GENCODE	12.2366	4.42109	1.36181	3.24649	0.00116838	0.0414388
XLOC_055369	CSAG4	Up	GENCODE	267.773	8.30553	1.45057	5.72569	1.03017e-08	1.32669e-05
XLOC_052589	RP11-435O5.2	Up	GENCODE	69.5696	1.4219	0.426334	3.33517	0.00085247	0.0342221
XLOC_025208	CTB-147C22.8	Up	GENCODE	307.236	7.37893	0.926192	7.96696	1.62622e-15	1.30894e-11
XLOC_005969	LINC00858	Up	GENCODE	34.5076	3.59564	0.901121	3.99018	6.60229e-05	0.00646102
XLOC_010457	PVRL1	Up	GENCODE	1166.77	1.17984	0.345874	3.41118	0.000646814	0.0292895
XLOC_036249	ILDR1	Up	GENCODE	210.599	2.75843	0.698555	3.94877	7.8554e-05	0.0074259
XLOC_029827	AC018865.8	Up	GENCODE	134.003	5.00054	0.954632	5.23819	1.62159e-07	9.33692e-05
XLOC_048095	CLEC5A	Up	GENCODE	57.6247	2.29202	0.458629	4.99756	5.80615e-07	0.000252615
XLOC_033308	LINC00634	Up	GENCODE	4.66631	2.10279	0.641909	3.27583	0.00105352	0.0390772
XLOC_027032	AC104654.1	Up	GENCODE	16.8123	5.15271	1.55282	3.31829	0.000905692	0.0356475
XLOC_048630	RP11-317N12.1	Up	GENCODE	29.226	3.26311	0.686622	4.75241	2.01007e-06	0.000548442
XLOC_013738	MIR17HG	Up	GENCODE	181.86	1.84328	0.491826	3.74783	0.00017837	0.0129226
XLOC_029339	EVA1A	Up	GENCODE	78.1383	2.70276	0.530696	5.09286	3.52693e-07	0.00016699
XLOC_024573	UCA1	Up	GENCODE	273.304	4.43533	1.09941	4.03429	5.47677e-05	0.00572501
XLOC_018380	ANPEP	Up	GENCODE	1941.69	2.58207	0.670868	3.84884	0.000118678	0.00979733
XLOC_048272	AC005534.8	Up	GENCODE	48.5437	1.60478	0.466741	3.43826	0.000585468	0.0274377
XLOC_001661	EFNA1	Up	GENCODE	2040.46	1.23311	0.384743	3.20501	0.00135059	0.0451074
XLOC_035566	COL6A4P1	Up	GENCODE	26.7082	2.8986	0.689325	4.20499	2.61098e-05	0.00330739
XLOC_044029	RP1-80N2.2	Up	GENCODE	49.428	2.82709	0.588398	4.80472	1.54966e-06	0.000470344
XLOC_049405	LY6E	Up	GENCODE	7742.22	2.20398	0.592732	3.71834	0.000200535	0.014097
XLOC_050405	DPYS	Up	GENCODE	46.8681	2.52401	0.71775	3.51656	0.000437171	0.0227837
XLOC_047557	ABHD11	Up	GENCODE	1687.14	1.78648	0.54879	3.2553	0.00113273	0.040657
XLOC_021370	IGF2BP1	Up	GENCODE	14.0775	3.26105	0.996615	3.27213	0.00106741	0.0395014
XLOC_035430	MFI2-AS1	Up	GENCODE	322.378	2.05608	0.468285	4.39065	1.13013e-05	0.00194575
XLOC_049619	CTSB	Up	GENCODE	29355.9	1.16658	0.350558	3.32778	0.000875404	0.0347528
XLOC_033418	AP000525.9	Up	GENCODE	137.01	2.70147	0.547704	4.93235	8.12468e-07	0.000293913
XLOC_041027	RP11-325I22.2	Up	GENCODE	6.72885	4.66591	1.3818	3.3767	0.000733616	0.0315347
XLOC_040867	RP11-267A15.3	Up	GENCODE	4.6659	5.3008	1.22553	4.32531	1.52314e-05	0.00225987
XLOC_029984	NEB	Up	GENCODE	184.074	1.66591	0.461651	3.60859	0.000307867	0.0185968
XLOC_055365	GABRA3	Up	GENCODE	18.6527	3.82248	1.04017	3.67487	0.000237973	0.0157661
XLOC_002217	FAM72A	Up	GENCODE	52.6042	1.37521	0.397603	3.45876	0.000542669	0.0261036
XLOC_028108	RP11-796E10.1	Up	GENCODE	6.51201	3.24009	1.01433	3.19431	0.00140165	0.0463322
XLOC_016229	AC007182.6	Up	GENCODE	41.5151	1.85006	0.513714	3.60134	0.000316577	0.0186387
XLOC_023670	RP11-161I6.2	Up	GENCODE	18.3648	3.53902	0.686968	5.15165	2.58204e-07	0.000131954
XLOC_020324	RP11-615I2.2	Up	GENCODE	26.1617	2.04693	0.588947	3.47557	0.000509759	0.0250568
XLOC_038607	ERVMER34-1	Up	GENCODE	121.649	2.43148	0.607315	4.00366	6.2369e-05	0.00619763
XLOC_022311	ASIC2	Up	GENCODE	160.02	1.81878	0.554382	3.28074	0.00103534	0.038896
XLOC_031193	ZFAS1	Up	GENCODE	2807.39	1.12506	0.304109	3.69952	0.000216004	0.01486
XLOC_028438	SLC11A1	Up	GENCODE	329.795	2.07132	0.44362	4.66914	3.02465e-06	0.000743371
XLOC_029746	AC093901.1	Up	GENCODE	35.4512	2.66712	0.449323	5.93585	2.92323e-09	4.70581e-06
XLOC_053944	RP5-1139I1.1	Up	GENCODE	20.6587	3.26209	0.684461	4.76593	1.87983e-06	0.000530904
XLOC_018236	LINGO1	Up	GENCODE	117.985	1.51834	0.474792	3.19791	0.00138426	0.0459805
XLOC_017959	CYP19A1	Up	GENCODE	66.972	3.01878	0.708851	4.2587	2.05618e-05	0.00280512
XLOC_047278	AC005027.3	Up	GENCODE	736.544	3.3412	0.728285	4.58776	4.48024e-06	0.00100076
XLOC_004272	MEX3A	Up	GENCODE	104.725	1.46588	0.342565	4.27912	1.87635e-05	0.00261519
XLOC_007564	IFITM1	Up	GENCODE	6492.46	1.35809	0.338396	4.01333	5.98691e-05	0.00604246
XLOC_000033	AGRN	Up	GENCODE	5362.98	1.18687	0.260475	4.55658	5.19939e-06	0.00108
XLOC_005036	BTNL10	Up	GENCODE	12.2744	1.90723	0.469698	4.06055	4.89574e-05	0.00534316
XLOC_039003	RP11-269F21.3	Up	GENCODE	9.67102	2.68928	0.761823	3.53006	0.000415458	0.0220364
XLOC_051727	RP11-492E3.2	Up	GENCODE	149.096	3.61751	0.942994	3.83619	0.000124956	0.0101593
XLOC_035346	RP11-197K6.1	Up	GENCODE	6.82717	3.38375	1.00277	3.37439	0.000739793	0.0317155
XLOC_018545	LA16c-306A4.1	Up	GENCODE	20.5	1.47228	0.403469	3.64905	0.00026321	0.0169148
XLOC_020518	RP11-863P13.3	Up	GENCODE	39.0969	2.85394	0.612272	4.66123	3.14332e-06	0.000756583
XLOC_047952	GRM8	Up	GENCODE	63.1924	2.02895	0.562477	3.60718	0.000309549	0.018604
XLOC_026619	COX6B2	Up	GENCODE	62.7859	3.20347	0.740562	4.32572	1.52031e-05	0.00225987
XLOC_047106	IGF2BP3	Up	GENCODE	344.162	4.10224	0.611845	6.70471	2.01802e-11	6.49722e-08
XLOC_012530	HOXC-AS1	Up	GENCODE	4.94774	4.61538	1.02909	4.48492	7.29413e-06	0.00139787
XLOC_037611	SPP1	Up	GENCODE	4467.06	3.55128	1.04182	3.40872	0.000652689	0.0294479
XLOC_002362	RP11-400N13.2	Up	GENCODE	110.848	5.17721	1.04646	4.94737	7.52218e-07	0.000283108
XLOC_034697	RP11-59E19.1	Up	GENCODE	23.5695	4.55675	1.35583	3.36086	0.000776993	0.0326799
XLOC_019259	CDH3	Up	GENCODE	784.44	2.89845	0.539295	5.37451	7.67913e-08	5.26036e-05
XLOC_049578	RP11-211C9.1	Up	GENCODE	50.7089	4.42858	0.94129	4.7048	2.5411e-06	0.000661326
XLOC_050538	PCAT2	Up	GENCODE	5.32991	3.57845	0.89032	4.01929	5.83744e-05	0.0059367
XLOC_045461	AC226118.1	Up	GENCODE	45.0866	2.42445	0.721417	3.36068	0.000777512	0.0326799
XLOC_013874	ATP11A	Up	GENCODE	2331.39	1.57975	0.3665	4.31037	1.6298e-05	0.00236182
XLOC_029097	AC093732.1	Up	GENCODE	9.36629	3.19698	0.810122	3.94629	7.93703e-05	0.0074566
XLOC_021125	RP11-378E13.3	Up	GENCODE	12.5873	2.27312	0.657392	3.45778	0.000544651	0.0261335
XLOC_035413	TM4SF19-AS1	Up	GENCODE	32.2862	1.99459	0.460074	4.33537	1.45516e-05	0.00222039
XLOC_004791	LEMD1	Up	GENCODE	368.719	3.434	0.582308	5.89722	3.69671e-09	5.32984e-06
XLOC_032363	TRPM2	Up	GENCODE	569.32	1.22334	0.380379	3.21612	0.00129938	0.0442807
XLOC_054263	DKC1	Up	GENCODE	2695.88	1.0275	0.291523	3.52458	0.000424148	0.022371
XLOC_020376	AC004158.2	Up	GENCODE	54.0949	1.56562	0.457372	3.42307	0.000619178	0.0283168
XLOC_045587	AC011288.2	Up	GENCODE	108.763	4.77451	1.09405	4.36406	1.27668e-05	0.0020865
XLOC_014221	EBPL	Up	GENCODE	1023.82	1.0304	0.271115	3.80061	0.000144339	0.0112738
XLOC_021728	RP11-353N14.2	Up	GENCODE	27.4726	2.5325	0.663364	3.81766	0.000134721	0.0107897
XLOC_050334	KB-1458E12.1	Up	GENCODE	11.7054	1.94087	0.434214	4.46986	7.82723e-06	0.00148238
XLOC_046460	AC002465.2	Up	GENCODE	36.5271	4.2965	0.87066	4.93476	8.025e-07	0.000293606
XLOC_006566	ACBD7	Up	GENCODE	76.5778	1.55816	0.464395	3.35524	0.000792951	0.0329418
XLOC_049170	DCSTAMP	Up	GENCODE	33.3707	3.86097	0.870778	4.43393	9.25297e-06	0.00169266
XLOC_020044	RP11-19N8.4	Up	GENCODE	50.6296	2.05392	0.569692	3.60532	0.000311771	0.018604
XLOC_013137	RP11-324E6.9	Up	GENCODE	450.678	1.20932	0.352608	3.42964	0.000604384	0.0279178
XLOC_030109	AC007277.3	Up	GENCODE	28.734	1.96221	0.541593	3.62303	0.000291168	0.0181637
XLOC_023278	RP11-13N13.2	Up	GENCODE	2573.57	1.52405	0.452084	3.37117	0.000748483	0.0318338
XLOC_015657	BMS1P17	Up	GENCODE	14.9681	3.236	0.707284	4.57525	4.75647e-06	0.00102778
XLOC_018941	ITGAX	Up	GENCODE	1106.68	1.48785	0.448216	3.31948	0.000901837	0.0355984
XLOC_028243	SLC39A10	Up	GENCODE	880.416	1.18266	0.327584	3.61026	0.000305892	0.0185821
XLOC_049308	PVT1	Up	GENCODE	1915.54	3.43328	0.631341	5.43807	5.38615e-08	4.21345e-05
XLOC_044557	RP5-1120P11.1	Up	GENCODE	291.195	2.26781	0.703698	3.2227	0.00126988	0.0437741
XLOC_020639	RP11-314A20.2	Up	GENCODE	17.4762	1.15959	0.347861	3.33348	0.000857665	0.0343878
XLOC_012528	HOXC-AS3	Up	GENCODE	26.2175	8.15864	1.57984	5.16423	2.41434e-07	0.000125374
XLOC_012529	HOXC-AS2	Up	GENCODE	14.9946	4.7046	0.868775	5.41521	6.1216e-08	4.58351e-05
XLOC_014347	LINC00393	Up	GENCODE	34.541	2.58756	0.660469	3.91776	8.93758e-05	0.00806046
XLOC_022442	KRT23	Up	GENCODE	320.407	4.10195	0.896874	4.57361	4.794e-06	0.00102898
XLOC_003394	FOXD2-AS1	Up	GENCODE	118.431	2.1183	0.434502	4.87522	1.08687e-06	0.000357725
XLOC_003451	RP5-1024G6.8	Up	GENCODE	82.895	1.64528	0.404442	4.06803	4.74129e-05	0.0051953
XLOC_003452	LRP8	Up	GENCODE	305.293	1.9045	0.344723	5.52472	3.30005e-08	3.12496e-05
XLOC_037408	RP11-25H12.1	Up	GENCODE	8.71188	5.46142	1.25465	4.35295	1.34318e-05	0.00214084
XLOC_055057	IL13RA2	Up	GENCODE	30.9687	2.55994	0.756228	3.38514	0.00071143	0.030953
XLOC_012675	RPSAP52	Up	GENCODE	35.8304	2.64492	0.674385	3.92198	8.78251e-05	0.00798762
XLOC_026612	TNNI3	Up	GENCODE	83.945	2.76766	0.573738	4.8239	1.40777e-06	0.000440043
XLOC_026611	TNNT1	Up	GENCODE	128.556	4.88176	0.854018	5.71623	1.08911e-08	1.34865e-05
XLOC_014649	RP11-203M5.6	Up	GENCODE	11.9579	1.98894	0.587362	3.38623	0.000708607	0.030953
XLOC_010361	TMPRSS5	Up	GENCODE	80.4137	2.25102	0.59334	3.79381	0.000148355	0.0114269
XLOC_012738	RP11-186F10.2	Up	GENCODE	47.1395	3.06857	0.777152	3.94848	7.86505e-05	0.0074259
XLOC_030061	DPP4	Up	GENCODE	645.388	1.7851	0.507388	3.51822	0.000434456	0.0227443
XLOC_030069	AC092684.1	Up	GENCODE	40.0717	2.51557	0.742257	3.38908	0.000701263	0.0307764
XLOC_046164	ZP3	Up	GENCODE	158.23	2.4646	0.659306	3.73817	0.000185367	0.0133514
XLOC_025862	AC004510.3	Up	GENCODE	244.246	4.65995	1.15912	4.02023	5.81404e-05	0.0059367
XLOC_026028	AC005307.3	Up	GENCODE	41.6554	2.37018	0.655482	3.61594	0.000299265	0.0183795
XLOC_021710	RP11-559N14.5	Up	GENCODE	15.2518	2.49291	0.776161	3.21185	0.00131884	0.0446598
XLOC_000737	CYP4Z1	Up	GENCODE	28.6102	2.11741	0.535475	3.95427	7.67696e-05	0.00731264
XLOC_031208	RP11-290F20.3	Up	GENCODE	142.188	2.88612	0.498124	5.79397	6.87397e-09	9.22143e-06
XLOC_000387	RP11-293P20.2	Up	GENCODE	99.646	2.97711	0.855358	3.48055	0.000500394	0.0248622
XLOC_053369	RP1-154K9.2	Up	GENCODE	39.1927	2.0919	0.643693	3.24984	0.00115469	0.0411699
XLOC_043180	TINAG	Up	GENCODE	22.5315	4.91281	1.17454	4.18275	2.88007e-05	0.00353919
XLOC_011790	RP11-324E6.6	Up	GENCODE	127.803	2.6249	0.791156	3.31781	0.000907269	0.035666
XLOC_051471	LPPR1	Up	GENCODE	31.4382	2.97897	0.815597	3.6525	0.000259701	0.0167226
XLOC_038893	RP11-562F9.2	Up	GENCODE	10.2112	3.05174	0.952796	3.20294	0.00136034	0.0453391
XLOC_044248	XXbac-BPG308K3.5	Up	GENCODE	11.7167	3.60482	0.796371	4.52656	5.99516e-06	0.00119888
XLOC_020261	RP11-256I9.2	Up	GENCODE	14.364	3.96486	1.09846	3.60946	0.000306832	0.0185955
XLOC_007542	RP11-122K13.7	Up	GENCODE	167.984	4.05699	0.862804	4.70211	2.57492e-06	0.000663218
XLOC_041164	CTD-2023M8.1	Up	GENCODE	43.0714	1.42067	0.403937	3.51707	0.000436343	0.0227837
XLOC_032024	RP11-93B14.5	Up	GENCODE	254.074	2.07004	0.567388	3.64837	0.000263914	0.0169262
XLOC_041774	RP11-6N13.1	Up	GENCODE	28.7952	3.21492	0.683397	4.70433	2.54704e-06	0.000661326
XLOC_028386	CPS1	Up	GENCODE	617.961	3.34074	1.01206	3.30094	0.0009636	0.0369054
XLOC_011864	RP11-669N7.2	Up	GENCODE	10.4653	6.83447	1.8667	3.66125	0.000250984	0.0163689
XLOC_021271	RP11-392O1.4	Up	GENCODE	51.7566	1.62793	0.432176	3.76682	0.000165342	0.0124377
XLOC_028132	HOXD11	Up	GENCODE	20.4861	3.99536	0.910507	4.38806	1.14367e-05	0.00194955
XLOC_030287	BOLL	Up	GENCODE	17.8022	2.05738	0.61656	3.33687	0.000847265	0.0340556
XLOC_037152	RP11-496D24.2	Up	GENCODE	9.68945	2.85388	0.79142	3.60603	0.00031092	0.018604
XLOC_046569	MEST	Up	GENCODE	1309.86	1.94524	0.425599	4.5706	4.8632e-06	0.00103692
XLOC_018616	PRSS21	Up	GENCODE	432.071	3.42335	1.06766	3.20642	0.00134397	0.0449396
XLOC_018615	PRSS41	Up	GENCODE	40.7291	4.96397	0.998712	4.97037	6.6825e-07	0.000277065
XLOC_054246	TKTL1	Up	GENCODE	221.589	5.47206	1.25244	4.36911	1.24755e-05	0.0020598
XLOC_009510	RP11-148I19.1	Up	GENCODE	15.3908	2.61191	0.757463	3.44824	0.000564259	0.0267927
XLOC_008580	RP11-111M22.2	Up	GENCODE	226.894	1.76384	0.541359	3.25817	0.00112131	0.0405639
XLOC_014616	BMS1P18	Up	GENCODE	58.9622	2.7188	0.552486	4.92103	8.60878e-07	0.000307965
XLOC_014615	RP11-146E13.4	Up	GENCODE	33.6896	2.98447	0.733088	4.0711	4.67914e-05	0.00515924
XLOC_014612	AL589743.1	Up	GENCODE	80.945	3.00634	0.726484	4.13821	3.50031e-05	0.00417948
XLOC_017098	AQP9	Up	GENCODE	190.527	1.79877	0.547342	3.28637	0.00101487	0.0382607
XLOC_018183	STRA6	Up	GENCODE	146.041	4.2693	0.723144	5.9038	3.55224e-09	5.32984e-06
XLOC_003172	RP11-73M7.1	Up	GENCODE	239.764	2.30508	0.490657	4.69794	2.62797e-06	0.00067151
XLOC_045376	RP1-167A14.2	Up	GENCODE	147.45	1.58945	0.479139	3.3173	0.000908906	0.0356868
XLOC_033554	PRAME	Up	GENCODE	56.4445	4.18548	0.9524	4.39467	1.10941e-05	0.00192035
XLOC_030771	CDC25B	Up	GENCODE	3163.1	1.39583	0.427125	3.26798	0.00108319	0.0396752
XLOC_011454	RP11-408B11.2	Up	GENCODE	13.7206	4.85602	1.53381	3.16598	0.00154562	0.0493189
XLOC_029031	AC104654.2	Up	GENCODE	6.62223	2.04917	0.625465	3.27624	0.00105199	0.0390658
XLOC_017449	MESP2	Up	GENCODE	10.2371	1.7763	0.473537	3.75114	0.000176032	0.0128225
XLOC_013534	DLEU1	Up	GENCODE	527.243	1.02195	0.311928	3.27624	0.00105199	0.0390658
XLOC_013535	DLEU7-AS1	Up	GENCODE	22.8266	2.11813	0.520003	4.07331	4.63501e-05	0.00514582
XLOC_028028	AC008063.2	Up	GENCODE	24.3972	1.78862	0.518405	3.45023	0.000560114	0.0266767
XLOC_000749	RP11-543D5.1	Up	GENCODE	18.4114	4.52852	1.41648	3.19703	0.0013885	0.0460394
XLOC_028227	MYO1B	Up	GENCODE	2341.15	1.24667	0.381657	3.26645	0.00108903	0.0397995
XLOC_008397	--	Up	Candidate	71.0403	1.88002	0.481828	3.90185	9.54588e-05	0.00837436
XLOC_039477	--	Up	Candidate	37.1246	3.95802	0.810661	4.88245	1.04774e-06	0.000351386
XLOC_047002	--	Up	Candidate	44.7385	8.56736	1.45398	5.89235	3.8075e-09	5.32984e-06
XLOC_013396	--	Up	Candidate	17.3592	7.19606	1.75349	4.10386	4.06318e-05	0.00472267
XLOC_039047	--	Up	Candidate	8.48607	4.3838	1.28539	3.41048	0.000648492	0.0293242
XLOC_016174	--	Up	Candidate	14.3722	6.19238	1.5472	4.00231	6.27271e-05	0.00620342
XLOC_007619	--	Up	Candidate	16.1437	5.25209	1.04352	5.03303	4.82782e-07	0.000222052
XLOC_039046	--	Up	Candidate	7.36856	5.20895	1.49966	3.47342	0.00051388	0.0251682
XLOC_030700	--	Up	Candidate	17.3976	2.94208	0.900121	3.26854	0.00108104	0.0396752
XLOC_035324	--	Up	Candidate	10.9986	2.40416	0.697994	3.44439	0.000572348	0.0269405
XLOC_031884	--	Up	Candidate	27.2356	4.24021	1.00346	4.22557	2.38334e-05	0.00310664
XLOC_008463	--	Up	Candidate	13.4215	5.6729	1.51118	3.75395	0.000174067	0.0127369
XLOC_047062	--	Up	Candidate	7.49037	1.84833	0.562201	3.28766	0.00101024	0.038131
XLOC_041930	--	Up	Candidate	4.25116	5.54349	1.53231	3.61772	0.000297205	0.0183311
XLOC_012825	--	Up	Candidate	8.83866	2.43073	0.717473	3.38791	0.000704276	0.0308502
XLOC_013462	--	Up	Candidate	17.8166	3.7745	0.823214	4.58508	4.53819e-06	0.00100076
XLOC_012132	--	Up	Candidate	7.90689	3.61585	0.920955	3.92619	8.63011e-05	0.0079161
XLOC_043302	--	Up	Candidate	36.357	2.567	0.770598	3.33118	0.000864793	0.0345017
XLOC_009884	--	Up	Candidate	8.00052	2.2463	0.588622	3.81621	0.000135518	0.0108266
XLOC_044099	--	Up	Candidate	20.5934	2.22859	0.698059	3.19255	0.00141022	0.0464722
XLOC_043966	--	Up	Candidate	36.9399	1.80658	0.460062	3.92682	8.60748e-05	0.0079161
XLOC_054306	--	Up	Candidate	11.6051	3.76201	0.990553	3.79789	0.000145935	0.0112933
XLOC_015279	--	Up	Candidate	4.68582	3.32552	1.03811	3.20345	0.00135793	0.0453056
XLOC_038143	--	Up	Candidate	12.9352	4.40089	1.29995	3.38543	0.000710672	0.030953
XLOC_021728	--	Up	Candidate	27.4726	2.5325	0.663364	3.81766	0.000134721	0.0107897
XLOC_001383	--	Up	Candidate	10.7556	6.13217	1.75389	3.49633	0.000471705	0.0240301
XLOC_045552	--	Up	Candidate	38.3668	7.98132	1.40471	5.68182	1.33268e-08	1.58914e-05
XLOC_031911	--	Up	Candidate	22.837	3.31101	0.940683	3.51979	0.000431893	0.0226469
XLOC_031891	--	Up	Candidate	22.4456	4.14726	0.916182	4.52668	5.99185e-06	0.00119888
XLOC_045434	--	Up	Candidate	13.636	6.11309	1.40481	4.35153	1.35192e-05	0.00214415
XLOC_014030	--	Up	Candidate	9.14647	6.27323	1.62767	3.85412	0.000116147	0.00966271
XLOC_031209	--	Up	Candidate	16.804	2.86061	0.84131	3.40019	0.000673387	0.0300282
XLOC_001827	--	Up	Candidate	1.87075	3.94403	1.18452	3.32963	0.000869604	0.0346079
XLOC_030921	--	Up	Candidate	15.3275	4.37308	1.07048	4.08515	4.40483e-05	0.0050272
XLOC_032445	--	Up	Candidate	2.71309	4.13496	1.0609	3.8976	9.71505e-05	0.00847658
XLOC_038360	--	Up	Candidate	10.5629	4.71797	1.38666	3.4024	0.000667958	0.0298689
XLOC_043926	--	Up	Candidate	4.43392	4.46244	1.34604	3.31524	0.000915638	0.0356899
XLOC_043927	--	Up	Candidate	8.42538	4.98657	1.39469	3.5754	0.000349689	0.0197519
XLOC_031188	--	Up	Candidate	21.4399	3.52272	0.870913	4.04486	5.23535e-05	0.00560179
XLOC_031183	--	Up	Candidate	28.8407	3.86224	0.806361	4.78971	1.67022e-06	0.000488859
XLOC_009986	--	Up	Candidate	6.15246	4.57436	1.31706	3.47316	0.000514371	0.0251682
XLOC_019349	--	Up	Candidate	11.3255	4.12695	1.1823	3.4906	0.00048193	0.0243966
XLOC_009785	RP11-703H8.9	Down	GENCODE	80.9797	-3.32211	0.72994	-4.55121	5.33389e-06	0.0010886
XLOC_034111	LRRC3B	Down	GENCODE	12.1385	-2.3131	0.549759	-4.20748	2.5823e-05	0.00328616
XLOC_046381	CTB-107G13.1	Down	GENCODE	111.057	-2.37386	0.740125	-3.20738	0.00133949	0.0449396
XLOC_007801	INSC	Down	GENCODE	131.433	-1.44959	0.420619	-3.44633	0.000568259	0.0268515
XLOC_038409	RP11-665G4.1	Down	GENCODE	1082.08	-1.03903	0.289602	-3.58778	0.000333501	0.0191739
XLOC_035918	CACNA2D3-AS1	Down	GENCODE	14.0228	-2.70383	0.778484	-3.47319	0.000514302	0.0251682
XLOC_013050	LHX5	Down	GENCODE	14.0705	-4.20171	1.00039	-4.20007	2.66833e-05	0.00335585
XLOC_005335	RP11-499O7.7	Down	GENCODE	579.813	-3.56439	0.93823	-3.79906	0.000145245	0.0112738
XLOC_020886	RP11-311F12.2	Down	GENCODE	2484.16	-4.37545	0.805132	-5.43445	5.49649e-08	4.21345e-05
XLOC_040673	SPINK7	Down	GENCODE	11.254	-4.34238	0.876768	-4.95271	7.31885e-07	0.000283108
XLOC_007522	RP11-288G11.3	Down	GENCODE	1024.56	-1.9786	0.56871	-3.47911	0.000503091	0.0248923
XLOC_042368	FAM153A	Down	GENCODE	55.5641	-2.90049	0.650042	-4.46201	8.11942e-06	0.00151984
XLOC_010659	KCNA1	Down	GENCODE	23.6262	-4.73775	1.28213	-3.69523	0.000219689	0.0150812
XLOC_051608	MORN5	Down	GENCODE	31.9747	-3.70135	1.07359	-3.44764	0.000565511	0.0267927
XLOC_050607	FAM135B	Down	GENCODE	63.1529	-2.58921	0.591017	-4.38093	1.18171e-05	0.00199253
XLOC_013423	CCNA1	Down	GENCODE	10.6855	-2.1866	0.563319	-3.88163	0.000103758	0.00889285
XLOC_004800	PM20D1	Down	GENCODE	80.8164	-2.39406	0.661651	-3.61831	0.000296538	0.018325
XLOC_028196	FSIP2	Down	GENCODE	457.25	-2.22699	0.608615	-3.65911	0.000253089	0.0164283
XLOC_044323	HCG21	Down	GENCODE	7597.95	-3.22772	0.94705	-3.40818	0.000653971	0.0294479
XLOC_008698	FAT3	Down	GENCODE	334.922	-4.57444	0.996791	-4.58916	4.45031e-06	0.00100076
XLOC_033333	MPPED1	Down	GENCODE	8.75294	-2.1023	0.645545	-3.25663	0.00112744	0.0406083
XLOC_029245	AC007392.4	Down	GENCODE	11.0879	-3.82479	1.11836	-3.41999	0.000626228	0.0285567
XLOC_051379	RP11-231K24.2	Down	GENCODE	58.9129	-2.52784	0.696268	-3.63056	0.000282809	0.0178536
XLOC_024170	RP11-800A18.4	Down	GENCODE	99.0248	-1.59525	0.409975	-3.89109	9.97966e-05	0.00863723
XLOC_032752	LRRC3-AS1	Down	GENCODE	19.5072	-2.88562	0.859335	-3.35797	0.000785166	0.0327451
XLOC_020852	LGALS9C	Down	GENCODE	813.534	-3.72673	0.707603	-5.26669	1.38903e-07	8.28168e-05
XLOC_022131	ALDH3A1	Down	GENCODE	6985.98	-4.22726	0.814663	-5.18897	2.1146e-07	0.000113469
XLOC_053866	RP6-24A23.3	Down	GENCODE	7.78752	-3.23942	0.993277	-3.26134	0.00110886	0.040249
XLOC_040455	AC034228.4	Down	GENCODE	54.1677	-2.75308	0.614623	-4.47929	7.48914e-06	0.00142675
XLOC_050628	JRK	Down	GENCODE	5560.91	-2.34057	0.718719	-3.25659	0.00112759	0.0406083
XLOC_029522	AC103563.9	Down	GENCODE	3.22961	-5.10557	1.09247	-4.67344	2.96199e-06	0.000733572
XLOC_041540	CTD-2503O16.4	Down	GENCODE	54.7946	-2.4252	0.666165	-3.64054	0.000272066	0.0173454
XLOC_041541	RP11-229C3.2	Down	GENCODE	978.567	-2.32067	0.675488	-3.43554	0.000591374	0.027594
XLOC_041544	ANKRD31	Down	GENCODE	30.5064	-1.57587	0.392108	-4.01897	5.84524e-05	0.0059367
XLOC_028049	AC010127.3	Down	GENCODE	134.498	-2.30283	0.712028	-3.23418	0.00121993	0.0425076
XLOC_005704	CHAT	Down	GENCODE	33.6697	-3.5324	0.937045	-3.76972	0.00016343	0.0123516
XLOC_029928	LRP1B	Down	GENCODE	57.5622	-2.0803	0.599743	-3.46865	0.000523081	0.0254783
XLOC_039621	ADAMTS16	Down	GENCODE	99.3362	-2.16869	0.638028	-3.39905	0.000676193	0.03007
XLOC_000859	RP11-466L17.1	Down	GENCODE	8.18128	-2.42721	0.652269	-3.72117	0.0001983	0.0139704
XLOC_054429	SMPX	Down	GENCODE	176.966	-4.99918	1.57746	-3.16913	0.00152897	0.0489817
XLOC_031172	EYA2	Down	GENCODE	465.859	-2.08584	0.570226	-3.65791	0.00025428	0.0164724
XLOC_021849	MIR22HG	Down	GENCODE	1936.6	-1.24824	0.348912	-3.57753	0.000346853	0.0196871
XLOC_017023	RP11-408J6.1	Down	GENCODE	549.316	-2.22364	0.700037	-3.17645	0.00149087	0.0481051
XLOC_019799	MYH11	Down	GENCODE	155729	-4.62194	0.965944	-4.78489	1.71084e-06	0.000491804
XLOC_001766	ATP1A2	Down	GENCODE	1089.61	-4.13278	1.01458	-4.07338	4.63359e-05	0.00514582
XLOC_017551	SYNM	Down	GENCODE	22165.4	-5.11323	1.03334	-4.94825	7.48834e-07	0.000283108
XLOC_049952	EFCAB1	Down	GENCODE	12.3619	-1.64464	0.488374	-3.36759	0.000758273	0.0321228
XLOC_038663	RP11-84A1.3	Down	GENCODE	94.2061	-1.58483	0.404594	-3.91708	8.96274e-05	0.00806046
XLOC_048617	RP11-1002K11.1	Down	GENCODE	93.0417	-1.92186	0.604752	-3.17792	0.00148334	0.0480942
XLOC_042133	RP11-373N22.3	Down	GENCODE	62.0837	-1.63157	0.460671	-3.54172	0.000397528	0.0213406
XLOC_015145	RP11-355I22.7	Down	GENCODE	14.0739	-4.04179	0.789821	-5.11735	3.09857e-07	0.000153479
XLOC_006572	ITGA8	Down	GENCODE	2479.66	-2.67053	0.680819	-3.92253	8.76234e-05	0.00798762
XLOC_040483	CTB-49A3.2	Down	GENCODE	11.8331	-1.4221	0.385975	-3.68443	0.000229211	0.015569
XLOC_036626	SERPINI2	Down	GENCODE	39.6783	-2.4451	0.718853	-3.4014	0.000670428	0.0299377
XLOC_032408	AP001469.5	Down	GENCODE	84.9361	-1.09068	0.32644	-3.34114	0.000834349	0.0339258
XLOC_049014	RP11-317J10.4	Down	GENCODE	2.79473	-3.68096	1.1247	-3.27283	0.00106476	0.0394488
XLOC_007051	RP11-325D15.2	Down	GENCODE	7.53463	-1.93512	0.464708	-4.16416	3.12497e-05	0.00381105
XLOC_035492	LHFPL4	Down	GENCODE	7.72221	-2.03745	0.539122	-3.7792	0.000157333	0.0119751
XLOC_038105	RP11-161D15.1	Down	GENCODE	5.79939	-4.22614	1.14942	-3.67675	0.000236222	0.0157507
XLOC_023624	GALR1	Down	GENCODE	6.97998	-3.90789	1.0436	-3.74464	0.000180654	0.0130411
XLOC_049757	ADRA1A	Down	GENCODE	68.4874	-2.32365	0.664031	-3.49931	0.000466467	0.0238009
XLOC_044898	FAXC	Down	GENCODE	278.465	-3.28045	0.812066	-4.03963	5.35346e-05	0.00570135
XLOC_023120	RP11-720L2.4	Down	GENCODE	87.8825	-1.88253	0.571872	-3.29188	0.000995216	0.0377408
XLOC_027492	MAL	Down	GENCODE	306.343	-2.5834	0.790099	-3.26972	0.00107653	0.0396752
XLOC_020873	RNF112	Down	GENCODE	66.8047	-1.56297	0.425798	-3.67069	0.000241898	0.0159921
XLOC_023327	AQP4-AS1	Down	GENCODE	655.348	-4.0903	0.839575	-4.87187	1.10545e-06	0.000359505
XLOC_027410	SMYD1	Down	GENCODE	692.307	-7.48525	1.53189	-4.88627	1.02763e-06	0.000348268
XLOC_037580	AGPAT9	Down	GENCODE	919.206	-1.99408	0.568047	-3.51042	0.000447404	0.0231586
XLOC_006980	UNC5B-AS1	Down	GENCODE	61.8767	-2.82012	0.874553	-3.22464	0.00126132	0.0435724
XLOC_050318	KB-1448A5.1	Down	GENCODE	39.2285	-2.81463	0.74781	-3.76383	0.000167329	0.0125286
XLOC_041560	RP11-466P24.6	Down	GENCODE	9.44304	-2.51505	0.736135	-3.41656	0.000634185	0.0288393
XLOC_043230	COL19A1	Down	GENCODE	410.687	-3.19576	0.912813	-3.501	0.000463519	0.0237257
XLOC_033720	LARGE	Down	GENCODE	1637.28	-1.07784	0.335555	-3.21211	0.00131762	0.0446598
XLOC_015195	RDH12	Down	GENCODE	312.934	-3.85684	0.586257	-6.57876	4.74401e-11	1.38853e-07
XLOC_013439	LINC00332	Down	GENCODE	18.7461	-4.01779	0.986116	-4.07436	4.61418e-05	0.00514582
XLOC_036386	KY	Down	GENCODE	81.4028	-2.27929	0.674978	-3.37683	0.000733264	0.0315347
XLOC_049614	RP11-148O21.4	Down	GENCODE	45.8879	-3.49142	0.915993	-3.81162	0.000138057	0.010975
XLOC_049615	RP11-148O21.2	Down	GENCODE	23.0095	-3.64368	0.879356	-4.14358	3.41932e-05	0.00412316
XLOC_037461	ENAM	Down	GENCODE	104537	-3.39129	0.897355	-3.7792	0.000157331	0.0119751
XLOC_040861	NSG2	Down	GENCODE	70.6538	-3.00614	0.928925	-3.23615	0.00121155	0.0423531
XLOC_004427	RXRG	Down	GENCODE	42.8611	-2.8492	0.89353	-3.1887	0.00142915	0.0469434
XLOC_042028	LRRTM2	Down	GENCODE	25.1191	-1.74665	0.523287	-3.33784	0.000844333	0.0340373
XLOC_036789	ADIPOQ-AS1	Down	GENCODE	90.6104	-6.45134	1.61344	-3.99851	6.37428e-05	0.0062569
XLOC_037000	STK32B	Down	GENCODE	197.822	-1.61363	0.459504	-3.51167	0.000445297	0.0230866
XLOC_018815	SCNN1B	Down	GENCODE	320.292	-3.64918	0.760359	-4.79928	1.59236e-06	0.000470344
XLOC_047039	RP11-196O16.1	Down	GENCODE	194.902	-1.2367	0.29539	-4.18666	2.83085e-05	0.00350546
XLOC_036995	NSG1	Down	GENCODE	233.36	-1.33562	0.37274	-3.58326	0.000339337	0.0193711
XLOC_020197	RP11-461O7.1	Down	GENCODE	39.6376	-2.44314	0.763401	-3.20034	0.00137268	0.0456556
XLOC_018739	AF001548.6	Down	GENCODE	6765.69	-4.48743	1.0173	-4.4111	1.02845e-05	0.00183714
XLOC_018738	CTB-193M12.3	Down	GENCODE	82528.9	-4.19252	0.894667	-4.68612	2.78437e-06	0.000705872
XLOC_034772	MAATS1	Down	GENCODE	114.704	-1.7237	0.512989	-3.36011	0.000779116	0.0327038
XLOC_008414	CARNS1	Down	GENCODE	281.018	-2.14499	0.556931	-3.85144	0.000117428	0.00971902
XLOC_021056	SPACA3	Down	GENCODE	7.11316	-2.74559	0.814898	-3.36925	0.000753744	0.0320152
XLOC_030215	AC008174.3	Down	GENCODE	342.189	-2.75284	0.589826	-4.6672	3.05328e-06	0.000744722
XLOC_005637	FXYD4	Down	GENCODE	40.3395	-3.79349	0.870505	-4.3578	1.31378e-05	0.0021303
XLOC_040917	RP11-1101H11.1	Down	GENCODE	35.647	-2.23288	0.639438	-3.49194	0.000479525	0.0243514
XLOC_023870	AQP4	Down	GENCODE	500.669	-5.498	1.41812	-3.87697	0.000105764	0.00903232
XLOC_032796	LSS	Down	GENCODE	1862.34	-1.01713	0.311694	-3.26322	0.00110152	0.0401184
XLOC_030488	AC053503.6	Down	GENCODE	37907.9	-5.05716	1.05327	-4.80139	1.5757e-06	0.000470344
XLOC_000868	RP5-1103B4.3	Down	GENCODE	134.691	-3.97316	0.777821	-5.10807	3.25471e-07	0.000157406
XLOC_002369	RP11-452F19.3	Down	GENCODE	841.661	-1.10351	0.2204	-5.00686	5.53246e-07	0.000244004
XLOC_050940	CNTFR-AS1	Down	GENCODE	25.3445	-2.70723	0.755289	-3.58437	0.000337899	0.0193233
XLOC_004617	COLGALT2	Down	GENCODE	195.975	-2.25712	0.596402	-3.78456	0.00015398	0.0118019
XLOC_022207	RP11-218F4.1	Down	GENCODE	30.5742	-3.27012	0.879821	-3.7168	0.000201764	0.0141353
XLOC_022818	CTC-264K15.6	Down	GENCODE	17.017	-2.2253	0.517255	-4.30213	1.69168e-05	0.00241172
XLOC_011581	MYBPC1	Down	GENCODE	67.4648	-2.57626	0.699084	-3.68519	0.000228533	0.0155557
XLOC_021242	CTD-3193K9.4	Down	GENCODE	64.8049	-1.64172	0.49507	-3.31613	0.000912749	0.0356899
XLOC_027351	AC011754.1	Down	GENCODE	10694.8	-3.84425	0.951779	-4.03902	5.36753e-05	0.00570135
XLOC_024611	FAM129C	Down	GENCODE	44.1334	-2.02844	0.575482	-3.52477	0.000423855	0.022371
XLOC_012930	RP11-755O11.2	Down	GENCODE	13.5589	-3.38198	1.00273	-3.37276	0.000744175	0.0317453
XLOC_003484	PPAP2B	Down	GENCODE	3275.63	-1.03721	0.305106	-3.39952	0.000675052	0.0300608
XLOC_055027	RP6-24A23.7	Down	GENCODE	42.1346	-3.29523	0.945376	-3.48563	0.00049098	0.0245924
XLOC_012282	SYT10	Down	GENCODE	18.7293	-2.75767	0.859168	-3.2097	0.00132872	0.0447484
XLOC_029734	AC066593.1	Down	GENCODE	3.8808	-4.61406	0.976014	-4.72745	2.27357e-06	0.000604956
XLOC_016787	GABRA5	Down	GENCODE	69.2031	-4.47698	1.41591	-3.1619	0.00156743	0.0497681
XLOC_007375	GFRA1	Down	GENCODE	761.695	-2.45036	0.656697	-3.73135	0.000190457	0.0136813
XLOC_010759	CLEC9A	Down	GENCODE	26.212	-1.49987	0.344921	-4.34845	1.37102e-05	0.00215384
XLOC_003926	DENND2C	Down	GENCODE	91.6945	-1.17881	0.330283	-3.56908	0.000358243	0.0199749
XLOC_016070	RP11-355I22.5	Down	GENCODE	1.78968	-3.41154	0.910353	-3.74749	0.00017861	0.0129226
XLOC_016071	RP11-355I22.2	Down	GENCODE	34.5944	-4.06078	0.937103	-4.33333	1.4687e-05	0.00222924
XLOC_034518	RP11-20B7.1	Down	GENCODE	46.2339	-3.52908	0.783055	-4.50681	6.58083e-06	0.00129986
XLOC_036753	CYP2AB1P	Down	GENCODE	464.917	-5.27221	0.703164	-7.49783	6.48848e-14	2.98433e-10
XLOC_036754	ABCC5	Down	GENCODE	2785.72	-1.13264	0.346885	-3.26518	0.00109393	0.0399323
XLOC_016776	PWRN1	Down	GENCODE	17.9884	-3.19459	0.738228	-4.32738	1.50895e-05	0.00225987
XLOC_015899	CTD-2298J14.2	Down	GENCODE	7.6516	-2.45361	0.710621	-3.45277	0.000554871	0.0265246
XLOC_004985	RP4-559A3.6	Down	GENCODE	28.811	-2.35818	0.74455	-3.16726	0.00153883	0.0492149
XLOC_039955	PART1	Down	GENCODE	329.933	-3.65806	0.922563	-3.96511	7.33623e-05	0.00702968
XLOC_037392	LPHN3	Down	GENCODE	321.49	-1.58897	0.470253	-3.37898	0.000727555	0.0314421
XLOC_048399	BLK	Down	GENCODE	227.727	-3.41975	0.849733	-4.0245	5.70969e-05	0.00591091
XLOC_027217	AC007392.3	Down	GENCODE	56.653	-2.55548	0.711242	-3.59299	0.000326908	0.0188285
XLOC_004315	FCRL1	Down	GENCODE	77.2389	-2.46544	0.765182	-3.22203	0.00127285	0.0437829
XLOC_002417	ITPKB-AS1	Down	GENCODE	4.7442	-2.10105	0.586092	-3.58484	0.000337288	0.0193233
XLOC_033901	LL22NC03-75H12.2	Down	GENCODE	23.6056	-2.8518	0.827209	-3.4475	0.000565805	0.0267927
XLOC_045605	GS1-166A23.1	Down	GENCODE	1.94165	-3.09631	0.964047	-3.21178	0.00131915	0.0446598
XLOC_017414	CSPG4P12	Down	GENCODE	50.2028	-1.28724	0.396161	-3.24928	0.00115696	0.0412053
XLOC_050939	RP11-296L22.8	Down	GENCODE	45.2767	-3.07914	0.636435	-4.8381	1.31084e-06	0.000413763
XLOC_041959	FSTL4	Down	GENCODE	40.8908	-2.08478	0.428404	-4.86639	1.13653e-06	0.000365916
XLOC_033088	SEZ6L	Down	GENCODE	38.5329	-3.22039	0.586407	-5.49173	3.98005e-08	3.40639e-05
XLOC_020850	KRT16P1	Down	GENCODE	12.5715	-3.86784	1.09212	-3.5416	0.000397701	0.0213406
XLOC_039412	HAND2	Down	GENCODE	818.447	-3.51374	0.976785	-3.59725	0.000321593	0.0186387
XLOC_009489	PAMR1	Down	GENCODE	504.349	-1.80479	0.490945	-3.67615	0.000236778	0.0157507
XLOC_040709	GPX3	Down	GENCODE	3026.57	-1.56878	0.376594	-4.1657	3.10394e-05	0.00379979
XLOC_043244	RIMS1	Down	GENCODE	203.322	-2.66556	0.799893	-3.33239	0.000861026	0.0344368
XLOC_050782	RP11-75C9.1	Down	GENCODE	4.97364	-2.7862	0.662185	-4.20759	2.58111e-05	0.00328616
XLOC_032440	ANKRD20A11P	Down	GENCODE	9.96305	-1.46985	0.410058	-3.5845	0.000337728	0.0193233
XLOC_011694	RP11-82C23.2	Down	GENCODE	12.892	-5.16717	1.17077	-4.41348	1.0172e-05	0.00182959
XLOC_011861	RP11-553N19.1	Down	GENCODE	40.5382	-1.65297	0.458636	-3.6041	0.000313242	0.018604
XLOC_029363	AC008067.2	Down	GENCODE	8.34746	-3.0093	0.923362	-3.25907	0.0011178	0.0405131
XLOC_036832	ATP13A5	Down	GENCODE	28.5976	-3.77389	0.771824	-4.88958	1.01052e-06	0.000346115
XLOC_037019	SORCS2	Down	GENCODE	1692.42	-3.23429	0.685461	-4.71841	2.37694e-06	0.000627278
XLOC_041430	CTC-436P18.3	Down	GENCODE	59.4337	-2.19763	0.607615	-3.61682	0.00029825	0.0183603
XLOC_037150	RP13-497K6.1	Down	GENCODE	33.3345	-4.18967	1.10193	-3.80213	0.000143456	0.0112738
XLOC_027960	LYPD6B	Down	GENCODE	879.009	-2.72193	0.860057	-3.16482	0.00155178	0.0493538
XLOC_038009	GRIA2	Down	GENCODE	108.741	-5.19612	1.0503	-4.94729	7.52544e-07	0.000283108
XLOC_018457	RP11-6O2.4	Down	GENCODE	8749.67	-5.27548	1.07399	-4.91203	9.01388e-07	0.000318913
XLOC_010603	OPCML	Down	GENCODE	85.2469	-2.68585	0.557568	-4.81709	1.45667e-06	0.000450952
XLOC_039364	SPOCK3	Down	GENCODE	23.7237	-2.57146	0.65646	-3.91716	8.95981e-05	0.00806046
XLOC_006471	AKR1C2	Down	GENCODE	2474.02	-3.58979	0.853849	-4.20425	2.61953e-05	0.00330739
XLOC_044669	HMGCLL1	Down	GENCODE	27.078	-3.18049	0.591675	-5.3754	7.6414e-08	5.26036e-05
XLOC_038530	RP11-227F19.5	Down	GENCODE	64.5709	-1.22982	0.331714	-3.70747	0.000209342	0.0145173
XLOC_004241	KCNN3	Down	GENCODE	797.887	-1.96531	0.61545	-3.1933	0.00140659	0.0464001
XLOC_055025	COL4A6	Down	GENCODE	1402.25	-1.43496	0.339525	-4.22638	2.37486e-05	0.00310664
XLOC_045921	VSTM2A	Down	GENCODE	94.7756	-3.72173	0.860212	-4.32652	1.51481e-05	0.00225987
XLOC_043274	--	Down	Candidate	116.69	-3.06803	0.722151	-4.24846	2.15241e-05	0.00290247
XLOC_027469	--	Down	Candidate	13.8849	-2.31228	0.648218	-3.56713	0.000360911	0.0200343
XLOC_050308	--	Down	Candidate	5.32731	-3.40429	0.781458	-4.35634	1.32258e-05	0.0021303
XLOC_010753	--	Down	Candidate	20.7756	-2.76305	0.80676	-3.42488	0.000615082	0.0282499
XLOC_015986	--	Down	Candidate	17.3398	-1.29818	0.384954	-3.37231	0.000745416	0.0317453
XLOC_014352	--	Down	Candidate	5.25659	-3.23218	0.86967	-3.71655	0.000201959	0.0141353
XLOC_023607	--	Down	Candidate	27.73	-3.37936	0.897765	-3.7642	0.000167086	0.0125286
XLOC_006105	--	Down	Candidate	46.1119	-3.15847	0.919583	-3.43467	0.000593266	0.0276274
XLOC_027577	--	Down	Candidate	34.645	-2.58858	0.719638	-3.59705	0.000321842	0.0186387
XLOC_032017	--	Down	Candidate	2.7048	-4.84677	1.28846	-3.76168	0.000168776	0.0125785
XLOC_032689	--	Down	Candidate	14.857	-5.58006	0.935597	-5.96417	2.45882e-09	4.39768e-06
XLOC_017840	--	Down	Candidate	17.1249	-2.69223	0.660056	-4.07878	4.52724e-05	0.00507871
XLOC_016502	--	Down	Candidate	7.18754	-4.80159	1.20672	-3.97906	6.91893e-05	0.0067097
XLOC_049085	--	Down	Candidate	35.1201	-3.01585	0.785238	-3.84068	0.000122695	0.0100516
XLOC_025876	--	Down	Candidate	43.8501	-3.44883	0.845278	-4.08011	4.5015e-05	0.00507871
XLOC_039964	--	Down	Candidate	7.60872	-2.94182	0.836583	-3.51647	0.000437332	0.0227837
XLOC_013380	--	Down	Candidate	11.8421	-2.74352	0.808594	-3.39296	0.000691426	0.030453
XLOC_042489	--	Down	Candidate	7.10141	-1.73208	0.409121	-4.23367	2.29912e-05	0.00302132
XLOC_030489	--	Down	Candidate	22.7213	-3.68092	1.13513	-3.24272	0.00118396	0.0417063
XLOC_024137	--	Down	Candidate	25.7043	-3.27025	1.0079	-3.2446	0.00117614	0.0416122
XLOC_016276	--	Down	Candidate	20.0897	-4.33212	1.20358	-3.59937	0.000318991	0.0186387
XLOC_033301	--	Down	Candidate	7.97103	-3.1655	0.953037	-3.32149	0.000895382	0.0354149
XLOC_013029	--	Down	Candidate	30.0142	-1.50836	0.449897	-3.35267	0.00080036	0.033164
XLOC_010962	--	Down	Candidate	2.81398	-4.06984	0.988213	-4.11838	3.81548e-05	0.00449975
XLOC_006622	--	Down	Candidate	1.86362	-3.08487	0.913532	-3.37686	0.000733197	0.0315347
XLOC_040215	--	Down	Candidate	15.3177	-1.81902	0.505347	-3.59955	0.000318773	0.0186387
XLOC_031610	--	Down	Candidate	13.6908	-4.14804	1.19108	-3.48259	0.000496593	0.0247676
XLOC_012696	--	Down	Candidate	4.25281	-2.48335	0.64691	-3.83878	0.000123645	0.0100781
XLOC_014121	--	Down	Candidate	14.4333	-4.17757	0.910838	-4.58652	4.50699e-06	0.00100076

## Sheet: Supplementary Table 3.
Supplementary Table 3. 91 upregulated/downregulated lncRNAs related to DNA-methylation and CNV
Gene ID	Gene symbol	Methylation	Score	Up/Down	Source
XLOC_003926	DENND2C	cg23957188	-0.441162	Down	DNA-Methylation
XLOC_005704	CHAT	cg09402276	-0.348767	Down	DNA-Methylation
XLOC_007375	GFRA1	cg01322975	-0.39696	Down	DNA-Methylation
XLOC_008698	FAT3	cg13481638	-0.34976	Down	DNA-Methylation
XLOC_011694	RP11-82C23.2	cg20670075	-0.519179	Down	DNA-Methylation
XLOC_011861	TMEM132C	cg06164660	-0.337212	Down	DNA-Methylation
XLOC_013423	CCNA1	cg05089090	-0.542986	Down	DNA-Methylation
XLOC_015195	RDH12	cg15468746	-0.374083	Down	DNA-Methylation
XLOC_016787	GABRA5	cg05044185	-0.381084	Down	DNA-Methylation
XLOC_018738	NDE1	cg00485047	-0.459703	Down	DNA-Methylation
XLOC_021056	SPACA3	cg11161417	-0.309649	Down	DNA-Methylation
XLOC_021242	CTD-3193K9.4	cg09311964	-0.412747	Down	DNA-Methylation
XLOC_022131	ALDH3A1	cg26525147	-0.500452	Down	DNA-Methylation
XLOC_023624	GALR1	cg04534765	-0.647347	Down	DNA-Methylation
XLOC_024611	FAM129C	cg04331601	-0.445482	Down	DNA-Methylation
XLOC_029928	LRP1B	cg12456269	-0.342149	Down	DNA-Methylation
XLOC_031172	EYA2	cg13061637	-0.381345	Down	DNA-Methylation
XLOC_032796	LSS	cg20557069	-0.509079	Down	DNA-Methylation
XLOC_033301	none	cg00723041	-0.301167	Down	DNA-Methylation
XLOC_034111	LRRC3B	cg24216220	-0.375194	Down	DNA-Methylation
XLOC_035492	LHFPL4	cg22535057	-0.398549	Down	DNA-Methylation
XLOC_036995	NSG1	cg17584804	-0.33498	Down	DNA-Methylation
XLOC_037000	STK32B	cg22551741	-0.567	Down	DNA-Methylation
XLOC_037392	LPHN3	cg18500436	-0.344566	Down	DNA-Methylation
XLOC_039412	HAND2	cg10933003	-0.516444	Down	DNA-Methylation
XLOC_039621	ADAMTS16	cg22954449	-0.460713	Down	DNA-Methylation
XLOC_040709	GPX3	cg08891071	-0.337277	Down	DNA-Methylation
XLOC_042489	none	cg04883742	-0.304595	Down	DNA-Methylation
XLOC_043230	COL19A1	cg06200048	-0.411025	Down	DNA-Methylation
XLOC_043244	RIMS1	cg01276475	-0.441866	Down	DNA-Methylation
XLOC_044323	HCG21	cg09872928	-0.454178	Down	DNA-Methylation
XLOC_048399	BLK	cg03860768	-0.375054	Down	DNA-Methylation
XLOC_050628	JRK	cg06521562	-0.551631	Down	DNA-Methylation
XLOC_051379	RP11-231K24.2	cg00418027	-0.436297	Down	DNA-Methylation
XLOC_000033	AGRN	cg09134969	-0.318791	Up	DNA-Methylation
XLOC_000360	EPHB2	cg01970575	-0.402483	Up	DNA-Methylation
XLOC_001661	EFNA1	cg26667821	-0.338791	Up	DNA-Methylation
XLOC_002797	TNFRSF25	cg15088325	-0.376864	Up	DNA-Methylation
XLOC_005969	LINC00858	cg15632673	-0.464733	Up	DNA-Methylation
XLOC_006417	ZNF511	cg03867445	-0.357023	Up	DNA-Methylation
XLOC_006566	DCLRE1CP1	cg12641135	-0.329973	Up	DNA-Methylation
XLOC_007564	IFITM2	cg09026253	-0.768392	Up	DNA-Methylation
XLOC_007619	none	cg05309948	-0.368858	Up	DNA-Methylation
XLOC_007876	CTD-2507G9.1	cg25139843	-0.408301	Up	DNA-Methylation
XLOC_008324	SLC22A11	cg08561825	-0.456151	Up	DNA-Methylation
XLOC_008463	FGF3	cg21283867	-0.548576	Up	DNA-Methylation
XLOC_008580	RP11-111M22.2	cg15985400	-0.309159	Up	DNA-Methylation
XLOC_012528	HOXC-AS3	cg10792302	-0.595646	Up	DNA-Methylation
XLOC_012530	HOXC-AS1	cg16264616	-0.534614	Up	DNA-Methylation
XLOC_013874	ATP11A	cg03992114	-0.510248	Up	DNA-Methylation
XLOC_016280	DIO2	cg09005221	-0.720527	Up	DNA-Methylation
XLOC_018616	PRSS21	cg07280731	-0.524314	Up	DNA-Methylation
XLOC_018941	ITGAX	cg05644767	-0.552959	Up	DNA-Methylation
XLOC_019259	CDH3	cg17733331	-0.505982	Up	DNA-Methylation
XLOC_019633	PKMYT1	cg04696391	-0.370218	Up	DNA-Methylation
XLOC_020324	RP11-615I2.2	cg11843735	-0.363613	Up	DNA-Methylation
XLOC_020518	RP11-863P13.3	cg16436421	-0.320282	Up	DNA-Methylation
XLOC_021360	PRAC2	cg13597528	-0.373617	Up	DNA-Methylation
XLOC_021534	TCAM1P	cg07677856	-0.516877	Up	DNA-Methylation
XLOC_021728	none	cg00039801	-0.303983	Up	DNA-Methylation
XLOC_023278	SNRPD1	cg14258243	-0.4758	Up	DNA-Methylation
XLOC_025287	ZNF761	cg23035602	-0.323303	Up	DNA-Methylation
XLOC_026491	KLK8	cg01633517	-0.343451	Up	DNA-Methylation
XLOC_026612	TNNI3	cg19393762	-0.379029	Up	DNA-Methylation
XLOC_026619	COX6B2	cg22356083	-0.303093	Up	DNA-Methylation
XLOC_028243	SLC39A10	cg16158027	-0.428183	Up	DNA-Methylation
XLOC_028386	CPS1	cg06888547	-0.383754	Up	DNA-Methylation
XLOC_028438	SLC11A1	cg16926316	-0.763404	Up	DNA-Methylation
XLOC_029697	MIR4435-1HG	cg08048687	-0.583838	Up	DNA-Methylation
XLOC_030724	TRIB3	cg21113923	-0.666757	Up	DNA-Methylation
XLOC_030771	CDC25B	cg07141452	-0.513625	Up	DNA-Methylation
XLOC_031193	ZFAS1	cg13671563	-0.306985	Up	DNA-Methylation
XLOC_032363	TRPM2	cg19011752	-0.486369	Up	DNA-Methylation
XLOC_037611	SPP1	cg15460348	-0.321396	Up	DNA-Methylation
XLOC_038607	ERVMER34-1	cg10905898	-0.386911	Up	DNA-Methylation
XLOC_041027	RP11-325I22.2	cg15544720	-0.634742	Up	DNA-Methylation
XLOC_044248	XXbac-BPG308K3.6	cg11611320	-0.666853	Up	DNA-Methylation
XLOC_045677	STK31	cg14898779	-0.817149	Up	DNA-Methylation
XLOC_045715	HOXA11-AS	cg17950095	-0.385015	Up	DNA-Methylation
XLOC_046569	MEST	cg04029027	-0.693684	Up	DNA-Methylation
XLOC_047153	HOXA9	cg01561878	-0.453437	Up	DNA-Methylation
XLOC_047278	AC005027.3	cg27621471	-0.497996	Up	DNA-Methylation
XLOC_047314	SNHG15	cg03440944	-0.373859	Up	DNA-Methylation
XLOC_048375	RP11-10A14.5	cg24270182	-0.784291	Up	DNA-Methylation
XLOC_049249	FAM83A	cg03531754	-0.530724	Up	DNA-Methylation
XLOC_049308	PVT1	cg05480350	-0.862398	Up	DNA-Methylation
XLOC_049405	LY6E	cg17052170	-0.502879	Up	DNA-Methylation
XLOC_049578	RP11-211C9.1	cg09820716	-0.323286	Up	DNA-Methylation
XLOC_051642	RP11-175D17.3	cg09538139	-0.320393	Up	DNA-Methylation
XLOC_051715	RP11-247A12.8	cg23057284	-0.481717	Up	DNA-Methylation
			q-value
XLOC_050782	RP11-75C9.1	--	0.00328616	Down	CNV

## Sheet: Suplementary Table 4.
Supplementary Table 4. Sample Information of the GSE85467 Series
Sample ID	RNA-seq	DNA Methylation	CNV
T2000639	GSM2267410	GSM2267361	GSM2267437
N2000639	GSM2267411	GSM2267362	GSM2267438
T2000721	GSM2267412	GSM2267363	GSM770551
N2000721	GSM2267413	GSM2267364	GSM2267439
T2000986	GSM2267414	GSM2267365	GSM770558
N2000986	GSM2267415	GSM2267366	GSM2267440
N980437	GSM2267416	GSM2267367	GSM771007
T980437	GSM2267417	GSM2267368	GSM771127
N980097	GSM2267418	GSM2267369	GSM770987
T980097	GSM2267419	GSM2267370	GSM2267441
T980417	GSM2267420	GSM2267387	GSM771004
N980417	GSM2267421	GSM2267388	GSM771116
T2000877	GSM2267422	GSM2267391	GSM2267445
N2000877	GSM2267423	GSM2267392	GSM2267446
T20020720	GSM2267424	GSM2267397	GSM2267448
N20020720	GSM2267425	GSM2267398	GSM2267449

## Sheet: Supplementary Table 5.
Supplementary Table 5. Clinical Information of Gastric Cancer Patients
Patient No.	Patient ID	Tumor content	Molecular Subtype	Lauren's classification
Patient 1	2000639	0.6	GS	intestinal
Patient 2	2000721	0.7	GS	diffuse
Patient 3	2000986	0.8	GS	diffuse
Patient 4	980437	0.9	CIN	intestinal
Patient 5	980097	0.7	EBV	mixed/others
Patient 6	980417	0.8	GS	diffuse
Patient 7	2000877	>90%	CIN	intestinal
Patient 8	20020720	0.8	CIN	intestinal
